# Supplementary material for: Sex-Specific Dietary Predictors of Blood Glucose Identified Through Decision Tree Modeling in Adults
Source: Nutrients. 2025 Sep 30;17(19):3119. doi: 10.3390/nu17193119 (PMC12525674; doi:10.3390/nu17193119)
Supplement: Supplementary file 1 [file nutrients-17-03119-s001.zip]

Archive with 34 entries (26 files):
- nutrients-3894564-supplementary/
- nutrients-3894564-supplementary/Submission/
- nutrients-3894564-supplementary/Submission/.DS_Store
- nutrients-3894564-supplementary/Submission/Demographics&Gendertrees/
- nutrients-3894564-supplementary/Submission/Demographics&Gendertrees/.DS_Store
- nutrients-3894564-supplementary/Submission/Demographics&Gendertrees/demographics_final.py
- nutrients-3894564-supplementary/Submission/Demographics&Gendertrees/final_female_tree.py
- nutrients-3894564-supplementary/Submission/Demographics&Gendertrees/final_male_fat.py
- nutrients-3894564-supplementary/Submission/Demographics&Gendertrees/MasterData.csv
- nutrients-3894564-supplementary/Submission/FoodTree/
- nutrients-3894564-supplementary/Submission/FoodTree/.DS_Store
- nutrients-3894564-supplementary/Submission/FoodTree/foods_final_tree.py
- nutrients-3894564-supplementary/Submission/FoodTree/X_test_food.csv
- nutrients-3894564-supplementary/Submission/FoodTree/X_train_food.csv
- nutrients-3894564-supplementary/Submission/FoodTree/y_test.csv
- nutrients-3894564-supplementary/Submission/FoodTree/y_train.csv
- nutrients-3894564-supplementary/__MACOSX/
- nutrients-3894564-supplementary/__MACOSX/._Submission
- nutrients-3894564-supplementary/__MACOSX/Submission/
- nutrients-3894564-supplementary/__MACOSX/Submission/._.DS_Store
- nutrients-3894564-supplementary/__MACOSX/Submission/._Demographics&Gendertrees
- nutrients-3894564-supplementary/__MACOSX/Submission/._FoodTree
- nutrients-3894564-supplementary/__MACOSX/Submission/Demographics&Gendertrees/
- nutrients-3894564-supplementary/__MACOSX/Submission/Demographics&Gendertrees/._.DS_Store
- nutrients-3894564-supplementary/__MACOSX/Submission/Demographics&Gendertrees/._demographics_final.py
- nutrients-3894564-supplementary/__MACOSX/Submission/Demographics&Gendertrees/._final_male_fat.py
- nutrients-3894564-supplementary/__MACOSX/Submission/Demographics&Gendertrees/._MasterData.csv
- nutrients-3894564-supplementary/__MACOSX/Submission/FoodTree/
- nutrients-3894564-supplementary/__MACOSX/Submission/FoodTree/._.DS_Store
- nutrients-3894564-supplementary/__MACOSX/Submission/FoodTree/._foods_final_tree.py
- nutrients-3894564-supplementary/__MACOSX/Submission/FoodTree/._X_test_food.csv
- nutrients-3894564-supplementary/__MACOSX/Submission/FoodTree/._X_train_food.csv
- nutrients-3894564-supplementary/__MACOSX/Submission/FoodTree/._y_test.csv
- nutrients-3894564-supplementary/__MACOSX/Submission/FoodTree/._y_train.csv
