# Supplementary material for: Sex-Specific Dietary Predictors of Blood Glucose Identified Through Decision Tree Modeling in Adults
Source: Nutrients. 2025 Sep 30;17(19):3119. doi: 10.3390/nu17193119 (PMC12525674; doi:10.3390/nu17193119)
Supplement: Supplementary file 1 [file nutrients-17-03119-s001.zip › nutrients-3894564-supplementary/Submission/Demographics&Gendertrees/demographics_final.py]

# -*- coding: utf-8 -*-


import pandas as pd
import numpy as np
import os
import sklearn
import matplotlib

print("Scikit-learn version:", sklearn.__version__)
print("Matplotlib version:", matplotlib.__version__)
print("Numpy version:", np.__version__)
print("Pandas version:", pd.__version__)

import sys
print("Python version:", sys.version)

os.chdir('/Users/julianchan/Desktop/GlucoseData/Submission/Demographics&Gendertrees/')#You will need to change this according to your personal computer
data = pd.read_csv('MasterData.csv')
display(data.head())
print(data.shape)

# Demographics


food_related_features = [
    'GLU_mg_dL',
    'Energy_exp',
    'Grains_Actual',
    'Vegetables_Actual',
    'Dairy_Actual',
    'Protein_Actual',
    'Fruits_Actual',
    'Carb_Percent_of_calories',
    'Protein_Percent_of_calories',
    'Fat_Percent_of_calories',
    'Unspecified_fat_Percent',
    'PFA_18_3_Linolenic_Percent',
    'Sugar_Cal',
    'Fiber_Percent_of_DRI',
    'Saturated_fat_g',
    'Monounsaturated_fat_g',
    'Polyunsaturated_fat_g',
    'Trans_fat_g',
    'Calories_from_fat_Percent',
    'Monounsaturated_fat_Percent',
    'Polyunsaturated_fat_Percent',
    'Saturated_fat_Percent',
    'Trans_fat_Percent',
    'PFA_18_2_Linoleic_Percent',
    'Sugar_g'
]

print("List of food-related features:")
print(food_related_features)

# Calculate descriptive statistics for numerical demographic columns
print("Descriptive Statistics for Numerical Demographics:")
display(data[food_related_features].describe().iloc[1:3, :].T)

# Calculate value counts for categorical demographic columns
print("\nValue Counts for Gender:")
display(data['Gender'].value_counts())


average_by_gender = data.groupby('Gender')[food_related_features].mean()
print("Average Food-Related Features by Gender:")
display(average_by_gender.T)

sd_by_gender = data.groupby('Gender')[food_related_features].std()
print("Stanard Deviation of Food-Related Features by Gender:")
display(sd_by_gender.T)

# Calculate the averages of `food_related_features` grouped by glucose levels, categorized into individuals exceeding GLU 100 vs less than 100.

data['glucose_category'] = data['GLU_mg_dL'].apply(lambda x: '>= 100 mg/dL' if x >= 100 else '< 100 mg/dL')
display(data['glucose_category'].value_counts())

average_by_glucose_category = data.groupby(['glucose_category','Gender'])[food_related_features].mean()
display(average_by_glucose_category.T)

sd_by_glucose_category = data.groupby(['glucose_category','Gender'])[food_related_features].std()
display(sd_by_glucose_category.T)
