# Supplementary material for: Sex-Specific Dietary Predictors of Blood Glucose Identified Through Decision Tree Modeling in Adults
Source: Nutrients. 2025 Sep 30;17(19):3119. doi: 10.3390/nu17193119 (PMC12525674; doi:10.3390/nu17193119)
Supplement: Supplementary file 1 [file nutrients-17-03119-s001.zip › nutrients-3894564-supplementary/Submission/Demographics&Gendertrees/final_female_tree.py]

# -*- coding: utf-8 -*-

import pandas as pd
import numpy as np
from sklearn.tree import DecisionTreeRegressor, export_text
from sklearn.metrics import mean_squared_error, r2_score
import os


os.chdir('/Users/julianchan/Desktop/GlucoseData/Submission/Demographics&Gendertrees/')#You will need to change this according to your personal computer
df = pd.read_csv('MasterData.csv')
df['PFA_Linoleic_to_Linolenic_Ratio'] = df['PFA_18_2_Linoleic_Percent'] / (df['PFA_18_3_Linolenic_Percent'] + 1e-9)
fat_features = [
'GLU_mg_dL',
'Energy_exp',
'Calories_from_fat_Percent',
'Monounsaturated_fat_Percent',
'Polyunsaturated_fat_Percent',
'Trans_fat_Percent',
'PFA_Linoleic_to_Linolenic_Ratio'
]
data_female = df[df['Gender'] == 'Female'].copy()
data_female = data_female[fat_features].dropna()
print(data_female.shape)
data_female.head()

X_fat = data_female[fat_features].drop('GLU_mg_dL', axis=1)
y_fat = data_female['GLU_mg_dL'] # Use a different variable name for y

tree_model_fat = DecisionTreeRegressor(max_depth= 3 , max_leaf_nodes= 5 , random_state=42, min_samples_leaf= 5)
tree_model_fat.fit(X_fat, y_fat)
decision_tree_regressor_fat = tree_model_fat
feature_names_fat = X_fat.columns.tolist()
tree_rules = export_text(decision_tree_regressor_fat, feature_names=X_fat.columns)
print(tree_rules)
y_pred_fat = tree_model_fat.predict(X_fat)
r2 = r2_score(y_fat, y_pred_fat)
mse_fat = mean_squared_error(y_fat, y_pred_fat)
rmse_fat = np.sqrt(mse_fat)
print(f'RMSE for females: {rmse_fat}')
