# Supplementary material for: Sex-Specific Dietary Predictors of Blood Glucose Identified Through Decision Tree Modeling in Adults
Source: Nutrients. 2025 Sep 30;17(19):3119. doi: 10.3390/nu17193119 (PMC12525674; doi:10.3390/nu17193119)
Supplement: Supplementary file 1 [file nutrients-17-03119-s001.zip › nutrients-3894564-supplementary/Submission/Demographics&Gendertrees/final_male_fat.py]

# -*- coding: utf-8 -*-


import pandas as pd
import numpy as np
from sklearn.tree import DecisionTreeRegressor, export_text
from sklearn.metrics import mean_squared_error, r2_score
import os

os.chdir('/Users/julianchan/Desktop/GlucoseData/Submission/Demographics&Gendertrees/')#You will need to change this according to your personal computer
df = pd.read_csv('MasterData.csv')
data_male = df[df['Gender'] == 'Male'].copy()
fat_features = [
    'GLU_mg_dL',
    'Calories_from_fat_Percent',
    'Monounsaturated_fat_Percent',
    'Polyunsaturated_fat_Percent',
    'Trans_fat_Percent',
    'PFA_18_3_Linolenic_Percent'
]
data_male = data_male[fat_features].dropna()
X_fat = data_male[fat_features].drop('GLU_mg_dL', axis=1)
y_fat = data_male['GLU_mg_dL']
data_male.shape


tree_model_fat = DecisionTreeRegressor(max_depth = 3, random_state=42, min_samples_leaf= 6)
tree_model_fat.fit(X_fat, y_fat)
decision_tree_regressor_fat = tree_model_fat
feature_names_fat = X_fat.columns.tolist()
tree_rules = export_text(decision_tree_regressor_fat, feature_names=X_fat.columns)
print(tree_rules)
y_pred_fat = tree_model_fat.predict(X_fat)
r2 = r2_score(y_fat, y_pred_fat)
mse_fat = mean_squared_error(y_pred_fat, y_fat)
rmse_fat = np.sqrt(mse_fat)
print(rmse_fat)
