# Supplementary material for: Sex-Specific Dietary Predictors of Blood Glucose Identified Through Decision Tree Modeling in Adults
Source: Nutrients. 2025 Sep 30;17(19):3119. doi: 10.3390/nu17193119 (PMC12525674; doi:10.3390/nu17193119)
Supplement: Supplementary file 1 [file nutrients-17-03119-s001.zip › nutrients-3894564-supplementary/Submission/Demographics&Gendertrees/MasterData.csv]

Participant_ID	GLU_mg_dL	Gender	Energy_exp	Weekly_Exercise	Grains_Actual	Vegetables_Actual	Dairy_Actual	Protein_Actual	Fruits_Actual	Carb_Percent_of_calories	Protein_Percent_of_calories	Fat_Percent_of_calories	Fiber_Percent_of_DRI	Saturated_fat_g	Monounsaturated_fat_g	Polyunsaturated_fat_g	Trans_fat_g	Calories_from_fat_Percent	Monounsaturated_fat_Percent	Polyunsaturated_fat_Percent	Saturated_fat_Percent	Trans_fat_Percent	Unspecified_fat_Percent	PFA_18_2_Linoleic_Percent	PFA_18_3_Linolenic_Percent	Sugar_g	Sugar_Cal
1.0	81.0	Female	1587.0	4.0	5.9	0.3	0.8	11.8	0.0	50.0	17.0	32.0	55.0	43.07	51.22	18.29	1.82	44.0	18.0	6.0	15.0	1.0	4.0	1.33	0.85	126.32	505.28
2.0	94.0	Female	3166.0	3.0	5.4	1.3	0.5	5.0	2.3	62.0	15.0	28.0	118.0	23.18	25.49	14.59	0.16	34.0	12.0	7.0	11.0	0.0	5.0	1.07	0.75	128.24	512.96
3.0	89.0	Male	3165.0	2.0	7.5	1.2	5.9	3.1	1.5	45.0	22.0	35.0	57.0	41.1	28.64	20.36	0.0	32.0	11.0	6.0	12.0	0.0	3.0	1.06	1.3	205.66	822.64
4.0	77.0	Female	2100.0	4.0	2.9	1.3	1.6	7.5	1.3					24.64	10.61	4.61	1.58	35.0	6.0	3.0	15.0	1.0	11.0	0.32	0.6	111.95	447.8
5.0	85.0	Male	3644.0	4.0	9.4	0.1	3.1	10.6	4.2	62.0	16.0	25.0	71.0	31.96	46.75	15.8	0.51	28.0	11.0	4.0	7.0	0.0	6.0	0.58	0.3	362.53	1450.12
6.0	82.0	Female	2281.0	4.0	3.8	0.0	0.0	6.2	0.8	47.0	21.0	33.0	95.0	16.52	9.76	8.31	0.82	34.0	5.0	4.0	9.0	0.0	15.0	0.63	0.53	74.68	298.72
7.0	137.0	Female	1737.0	3.0	7.0	2.4	0.0	9.0	3.5	65.0	11.0	27.0	24.0	13.26	18.96	15.46	0.09	32.0	8.0	6.0	6.0	0.0	12.0	1.08	1.78	95.41	381.64
8.0	102.0	Male	3400.0	4.0	6.9	0.3	0.3	4.9	0.5					22.31	24.09	15.56	1.52	35.0	8.0	5.0	8.0	1.0	13.0	0.84	0.49	85.35	341.4
10.0	113.0	Female	5686.0	4.0						44.0	20.0	38.0	76.0	35.95	48.5	21.75	1.34	45.0	15.0	7.0	11.0	0.0	10.0	1.58	2.28	63.46	253.84
11.0	123.0	Female	3331.0	3.0	4.2	0.6	0.4	7.7	0.5	51.0	18.0	33.0	88.0	25.18	13.07	9.64	1.16	38.0	7.0	5.0	14.0	1.0	11.0	0.68	0.94	108.68	434.72
13.0	91.0	Female	2339.0	4.0	9.5	3.6	1.7	9.6	1.4					26.97	14.07	22.32	0.02	40.0	5.0	8.0	10.0	0.0	16.0	1.5	3.82	78.93	315.72
14.0	103.0	Female	2216.0	4.0	6.3	1.2	3.1	8.1	1.6	49.0	17.0	34.0	46.0	20.65	21.04	10.39	0.15	33.0	8.0	4.0	8.0	0.0	12.0	0.71	1.28	123.34	493.36
17.0	91.0	Female	2264.0	3.0	1.9	1.9	0.7	3.9	2.9	64.0	11.0	28.0	37.0	22.31	36.35	10.83	0.02	44.0	22.0	6.0	13.0	0.0	3.0	0.74	0.83	98.64	394.56
18.0	99.0	Male	747.0	3.0	7.0	0.8	2.3	2.0	2.4	64.0	16.0	21.0	27.0	24.38	6.37	6.94	0.0	25.0	3.0	3.0	10.0	0.0	9.0	0.25	0.39	135.96	543.84
19.0	98.0	Male	2656.0	3.0	8.6	3.1	0.6	20.1	2.4	48.0	20.0	34.0	40.0	35.24	39.31	19.98	0.22	33.0	12.0	6.0	11.0	0.0	4.0	0.99	1.35	108.24	432.96
22.0	81.0	Female	1871.0	4.0	6.7	1.5	0.0	3.3	0.0	46.0	28.0	31.0	203.0	9.78	6.53	2.15	0.0	20.0	5.0	2.0	8.0	0.0	4.0	0.09	0.21	98.81	395.24
23.0	74.0	Female	1545.0	3.0	2.9	0.7	1.0	5.4	0.5	51.0	13.0	38.0	71.0	18.96	20.05	16.74	0.55	32.0	10.0	8.0	9.0	0.0	4.0	1.23	1.41	101.06	404.24
25.0	81.0	Female	1983.0	1.0						36.0	18.0	46.0	34.0	18.71	8.37	3.7	1.5	29.0	5.0	2.0	12.0	1.0	8.0	0.3	0.23	74.02	296.08
28.0	82.0	Female	2141.0	4.0	7.1	0.4	0.8	3.8	1.0	48.0	21.0	34.0	89.0	17.43	14.5	9.37	0.5	31.0	7.0	5.0	9.0	0.0	10.0	0.46	0.71	68.3	273.2
29.0	96.0	Female	2477.0	2.0	7.1	1.6	6.8	3.5	0.0					26.8	16.85	9.79	0.19	27.0	7.0	4.0	11.0	0.0	5.0	0.64	0.75	160.5	642.0
30.0	100.0	Female		4.0	4.4	0.5	1.6	4.1	0.4	61.0	16.0	26.0	97.0	62.07	15.02	6.77	2.04									107.8	431.2
31.0	96.0	Female	2794.0	4.0	4.4	0.5	3.9	3.8	0.6	55.0	24.0	23.0	27.0	22.96	26.68	19.87	0.02	44.0	13.0	10.0	11.0	0.0	11.0	1.47	1.86	60.0	240.0
32.0	104.0	Female	3459.0	4.0						44.0	19.0	36.0	80.0	19.02	17.19	7.26	0.16	29.0	10.0	4.0	11.0	0.0	5.0	0.5	0.45	108.42	433.68
34.0	100.0	Male	4919.0	2.0	0.6	1.7	3.2	2.0	0.0	53.0	13.0	33.0	90.0	42.61	24.75	18.28	0.45	38.0	8.0	6.0	14.0	0.0	11.0	0.68	0.48	104.55	418.2
35.0	90.0	Female	3657.0	3.0	5.9	0.9	0.8	6.3	0.0					17.69	12.84	7.21	0.35	30.0	7.0	4.0	10.0	0.0	9.0	0.53	0.53	61.01	244.04
36.0	92.0	Female	2692.0	2.0	2.8	0.5	0.7	0.2	0.5	48.0	27.0	27.0	82.0	27.65	35.23	27.63	0.65	47.0	16.0	13.0	13.0	0.0	5.0	1.91	2.65	58.74	234.96
37.0	86.0	Female	2669.0	5.0	5.2	1.7	2.8	5.5	0.0	51.0	15.0	35.0	59.0	6.65	6.29	3.26	0.12	21.0	6.0	3.0	6.0	0.0	6.0	0.16	0.24	96.71	386.84
38.0	82.0	Female	1838.0	2.0						52.0	12.0	36.0	38.0	34.25	18.08	6.39	2.63	38.0	8.0	3.0	15.0	1.0	11.0	0.48	0.38	103.74	414.96
40.0	87.0	Female	1516.0	3.0	6.0	0.1	1.3	4.2	0.0	40.0	31.0	30.0	38.0	29.11	14.21	12.32	0.98	34.0	7.0	6.0	14.0	0.0	7.0	0.66	0.69	100.97	403.88
41.0	94.0	Female	2916.0	2.0	8.1	4.4	0.0	19.3	3.7	52.0	23.0	27.0	71.0	26.39	12.21	10.31	0.07	36.0	6.0	5.0	13.0	0.0	11.0	0.65	0.56	68.71	274.84
42.0	88.0	Female	2624.0	4.0	4.6	0.1	0.6	1.9	2.1	50.0	19.0	32.0	51.0	41.59	52.82	41.26	0.08	34.0	12.0	9.0	9.0	0.0	4.0	2.33	9.67	122.4	489.6
43.0	103.0	Female	2376.0	3.0	5.7	0.8	0.5	4.7	0.0	46.0	18.0	37.0	49.0	34.09	27.98	10.63	0.5	42.0	15.0	6.0	18.0	0.0	3.0	0.76	0.87	74.78	299.12
44.0	95.0	Male	2791.0	2.0	3.6	0.8	0.4	3.9	1.1	62.0	13.0	26.0	62.0	14.3	10.78	5.26	0.69	34.0	7.0	4.0	10.0	0.0	13.0	0.25	0.3	47.73	190.92
45.0	86.0	Female	3461.0	3.0						40.0	11.0	42.0	80.0	13.69	17.83	12.27	0.0	30.0	10.0	7.0	8.0	0.0	4.0	0.72	0.92	99.5	398.0
47.0	99.0	Male	3241.0	3.0	5.5	1.8	2.4	6.4	0.6	49.0	15.0	38.0	44.0	19.38	26.75	21.35	1.16	34.0	12.0	10.0	9.0	1.0	3.0	1.11	1.23	67.74	270.96
48.0	84.0	Female	2920.0	4.0	5.0	1.7	3.3	8.9	0.0	47.0	21.0	32.0	55.0	27.1	22.26	12.81	0.27	31.0	8.0	5.0	10.0	0.0	8.0	1.01	0.73	131.21	524.84
49.0	71.0	Female	2816.0	5.0	3.6	0.9	2.0	4.0	0.4	51.0	13.0	29.0	56.0	11.94	33.45	28.35	0.0	33.0	9.0	8.0	3.0	0.0	12.0	1.54	5.25	186.71	746.84
50.0	112.0	Male	6881.0	2.0						44.0	19.0	38.0	65.0	32.44	19.12	13.2	0.75	27.0	6.0	4.0	11.0	0.0	6.0	0.66	0.93	104.72	418.88
51.0	90.0	Male	3564.0	4.0						53.0	23.0	24.0	49.0	55.15	46.07	23.6	1.95	38.0	11.0	6.0	13.0	0.0	7.0	1.01	1.22	175.46	701.84
52.0	84.0	Female	1799.0	2.0	4.2	1.0	0.6	4.1	1.0	50.0	13.0	38.0	38.0	18.98	20.24	5.24	0.69	29.0	11.0	3.0	11.0	0.0	4.0	0.38	0.35	51.79	207.16
53.0	86.0	Female	1334.0	2.0	7.1	0.4	0.8	3.8	1.0					33.24	30.1	14.05	3.43	36.0	11.0	5.0	12.0	1.0	7.0	1.04	1.27	122.12	488.48
54.0	89.0	Female	3286.0	4.0	7.1	1.6	6.8	3.5	0.0	50.0	12.0	39.0	44.0	4.62	5.23	3.54	0.0	18.0	4.0	3.0	3.0	0.0	8.0	0.23	0.34	91.76	367.04
55.0	82.0	Male	2195.0	4.0	4.4	0.5	1.6	4.1	0.4	34.0	30.0	39.0	55.0	28.95	32.4	16.43	1.08	28.0	11.0	5.0	9.0	0.0	2.0	0.82	1.33	253.53	1014.12
57.0	88.0	Female	2528.0	5.0										25.13	21.56	14.68	1.69	32.0	9.0	6.0	11.0	1.0	5.0	1.1	0.98	104.87	419.48
58.0	96.0	Female	3287.0	4.0	3.5	3.6	0.4	7.1	0.4	47.0	15.0	40.0	150.0	27.34	7.13	5.31	0.19	46.0	4.0	3.0	15.0	0.0	24.0	0.38	0.61	39.36	157.44
59.0	80.0	Female	2058.0	5.0	0.6	1.7	3.2	2.0	0.0					14.0	20.99	9.58	0.39	40.0	15.0	7.0	10.0	0.0	7.0	0.71	0.72	77.8	311.2
60.0	94.0	Male	2442.0	2.0	5.9	0.9	0.8	6.3	0.0	28.0	25.0	47.0	45.0	17.88	22.14	9.17	0.02	21.0	9.0	4.0	7.0	0.0	2.0	0.47	0.82	150.65	602.6
61.0	87.0	Female	3550.0	2.0	2.8	0.5	0.7	0.2	0.5					24.56	24.09	16.55	0.76	36.0	12.0	8.0	12.0	0.0	4.0	0.88	0.86	92.33	369.32
62.0	107.0	Female	4407.0	2.0	5.2	1.7	2.8	5.5	0.0					19.4	17.04	5.87	0.0	36.0	13.0	4.0	15.0	0.0	4.0	0.34	0.26	56.01	224.04
63.0	91.0	Male	1548.0	3.0										18.62	17.2	15.31	0.15	34.0	10.0	9.0	11.0	0.0	5.0	0.63	0.44	65.32	261.28
64.0	76.0	Female	1518.0	2.0	6.1	1.1	1.3	0.9	1.2	45.0	20.0	35.0	99.0	36.2	22.3	20.97	0.0	47.0	11.0	11.0	18.0	0.0	7.0	1.69	0.5	72.63	290.52
65.0	89.0	Female	1878.0	5.0	6.0	0.1	1.3	4.2	0.0	60.0	18.0	24.0	24.0	12.52	19.92	13.15	0.11	47.0	19.0	13.0	12.0	0.0	3.0	1.01	0.37	31.61	126.44
66.0	83.0	Female	3684.0	5.0	8.1	4.4	0.0	19.3	3.7	42.0	21.0	39.0	41.0	31.74	13.89	7.94	0.81	39.0	5.0	3.0	12.0	0.0	19.0	0.53	0.43	135.7	542.8
68.0	91.0	Female	1197.0	2.0	5.7	0.8	0.5	4.7	0.0	60.0	12.0	29.0	32.0	17.34	8.99	3.51	2.28	31.0	6.0	2.0	11.0	1.0	10.0	0.26	0.22	48.93	195.72
69.0	97.0	Male	4064.0	4.0	3.6	0.8	0.4	3.9	1.1					32.14	30.23	27.46	1.13	24.0	6.0	6.0	7.0	0.0	5.0	1.38	1.4	204.95	819.8
70.0	77.0	Female	2170.0	2.0						48.0	12.0	42.0	41.0	25.08	23.62	11.98	0.1	39.0	12.0	6.0	12.0	0.0	9.0	0.88	0.24	128.55	514.2
71.0	90.0	Female	2620.0	3.0	2.9	2.2	0.0	0.0	0.0	39.0	15.0	47.0	26.0	17.93	21.16	12.21	0.17	30.0	11.0	6.0	9.0	0.0	4.0	0.92	0.73	115.33	461.32
72.0	76.0	Female	2376.0	2.0	5.5	1.8	2.4	6.4	0.6	52.0	16.0	32.0	48.0	24.77	15.02	8.4	1.43	31.0	8.0	4.0	13.0	1.0	6.0	0.62	0.52	160.57	642.28
73.0	83.0	Male	3107.0	2.0	5.0	1.7	3.3	8.9	0.0					27.14	22.77	12.84	0.6	34.0	11.0	6.0	13.0	0.0	2.0	0.67	0.69	39.25	157.0
75.0	75.0	Female	2231.0	4.0	5.8	0.4	2.6	6.2	1.4					8.29	5.95	4.15	0.06	21.0	3.0	2.0	5.0	0.0	11.0	0.22	0.3	69.51	278.04
76.0	93.0	Female	2569.0	3.0	0.4	3.1	1.0	4.6	2.0	47.0	23.0	33.0	65.0	27.36	26.15	10.23	0.81	33.0	11.0	4.0	11.0	0.0	7.0	0.77	1.04	102.98	411.92
77.0	98.0	Female	3706.0	3.0	4.6	0.7	0.9	3.6	0.0					17.18	20.71	8.22	0.2	43.0	15.0	6.0	12.0	0.0	10.0	0.61	0.52	62.97	251.88
78.0	94.0	Female	2161.0	2.0	3.5	0.0	2.1	2.0	0.0	49.0	21.0	31.0	37.0	14.79	14.32	12.85	0.04	19.0	6.0	5.0	6.0	0.0	1.0	0.97	0.95	244.85	979.4
79.0	94.0	Female	656.0	3.0	5.8	1.3	0.3	7.7	0.6	51.0	16.0	34.0	28.0	17.44	9.59	6.08	0.0	28.0	6.0	4.0	11.0	0.0	8.0	0.53	0.14	87.75	351.0
80.0	91.0	Female	2251.0	3.0	9.5	5.8	2.7	18.8	3.2	49.0	17.0	31.0	58.0	23.91	16.82	12.35	0.25	32.0	8.0	6.0	12.0	0.0	6.0	0.9	1.2	114.24	456.96
81.0	108.0	Male	3877.0	5.0	6.4	2.3	2.5	6.0	2.4	47.0	13.0	41.0	28.0	29.54	50.23	18.72	0.64	31.0	12.0	5.0	7.0	0.0	6.0	0.99	0.63	155.93	623.72
82.0		Male	2669.0	4.0	3.0	0.4	1.6	7.6	2.5	41.0	20.0	39.0	28.0	34.71	18.36	9.03	0.37	38.0	6.0	3.0	11.0	0.0	18.0	0.32	0.54	182.53	730.12
83.0	88.0	Female	2239.0	4.0						54.0	19.0	29.0	54.0	31.07	43.75	32.05	0.0	48.0	18.0	13.0	13.0	0.0	4.0	2.74	1.18	90.58	362.32
85.0	89.0	Female	2193.0	4.0	9.4	0.5	1.6	3.0	0.0	35.0	25.0	41.0	16.0	17.94	8.35	3.72	0.0	36.0	6.0	3.0	13.0	0.0	15.0	0.2	0.59	62.41	249.64
86.0	91.0	Female	2346.0	3.0	3.1	0.4	0.4	5.3	3.4	24.0	43.0	32.0	50.0	21.87	7.5	7.25	0.4	37.0	4.0	4.0	11.0	0.0	17.0	0.58	0.28	55.38	221.52
87.0	98.0	Female	2588.0	4.0	3.3	0.6	0.6	5.4	0.3	56.0	13.0	34.0	56.0	13.38	13.4	13.82	0.97	31.0	8.0	8.0	8.0	1.0	8.0	1.05	1.55	100.67	402.68
88.0	90.0	Female	764.0	5.0						45.0	19.0	38.0	66.0	14.28	15.11	5.67	0.02	28.0	11.0	4.0	10.0	0.0	4.0	0.45	0.42	59.67	238.68
91.0	90.0	Female	2789.0	4.0	2.7	1.7	0.1	11.3	2.3	46.0	18.0	37.0	63.0	17.0	7.81	3.4	0.01	28.0	3.0	1.0	7.0	0.0	16.0	0.25	0.28	101.45	405.8
92.0	86.0	Female	1596.0	5.0						46.0	15.0	40.0	61.0	23.59	47.14	27.43	0.03	45.0	19.0	11.0	10.0	0.0	6.0	2.15	0.75	92.1	368.4
94.0	97.0	Male	4261.0	2.0						57.0	13.0	30.0	28.0	51.16	41.68	40.51	1.44	46.0	12.0	12.0	15.0	0.0	8.0	2.07	2.41	99.98	399.92
96.0	107.0	Female	2530.0	2.0						51.0	16.0	33.0	61.0	17.14	19.33	15.77	0.16	35.0	12.0	10.0	11.0	0.0	3.0	1.07	1.25	96.66	386.64
98.0	90.0	Male	3800.0	5.0	8.2	0.9	1.6	1.3	0.0	43.0	10.0	47.0	46.0	19.87	25.5	11.85	0.04	23.0	8.0	4.0	6.0	0.0	5.0	0.61	0.61	115.58	462.32
99.0	100.0	Female	3645.0	4.0	7.1	0.2	0.7	3.7	0.3	49.0	17.0	35.0	39.0	20.81	12.91	14.02	0.98	32.0	7.0	7.0	11.0	1.0	6.0	1.02	0.85	114.0	456.0
100.0	93.0	Female	2322.0	3.0	6.3	0.6	1.3	15.1	0.5	65.0	8.0	29.0	64.0	14.74	15.45	11.72	0.71	33.0	10.0	8.0	10.0	0.0	5.0	0.95	0.85	36.52	146.08
101.0	92.0	Male	3764.0	5.0	1.5	0.0	1.1	4.3	1.6	55.0	15.0	32.0	53.0	26.17	28.15	16.21	0.14	26.0	9.0	5.0	8.0	0.0	4.0	0.87	0.44	56.21	224.84
102.0	90.0	Female	1846.0	2.0	6.9	0.9	2.6	9.5	0.6	34.0	26.0	44.0	63.0	8.04	8.14	10.56	0.0	27.0	7.0	10.0	7.0	0.0	3.0	0.19	0.09	85.84	343.36
103.0	85.0	Male	3042.0	5.0	3.1	0.3	3.4	2.1	1.4					17.33	24.49	11.26	0.03	34.0	11.0	5.0	8.0	0.0	11.0	0.6	0.13	58.27	233.08
104.0	99.0	Female	3044.0	3.0						51.0	17.0	33.0	43.0	23.14	17.47	8.68	1.11	35.0	9.0	4.0	11.0	1.0	10.0	0.35	0.21	108.26	433.04
107.0	93.0	Male	2921.0	4.0	3.2	0.0	0.0	2.9	0.8	45.0	19.0	28.0	39.0	21.66	23.78	12.0	0.1	26.0	10.0	5.0	9.0	0.0	3.0	0.39	0.65	130.05	520.2
108.0	102.0	Female	2000.0	3.0	0.8	0.0	0.0	2.6	0.0	45.0	20.0	37.0	78.0	5.65	0.74	0.84	0.01	38.0	7.0	8.0	6.0	0.0	18.0	0.03	0.02	45.06	180.24
109.0	83.0	Female	659.0	3.0						52.0	12.0	38.0	46.0	5.36	6.95	3.97	0.76	44.0	16.0	9.0	13.0	2.0	4.0	0.31	0.25	2.94	11.76
112.0	91.0	Male	3044.0	4.0	9.8	0.5	1.3	11.5	1.6	49.0	25.0	28.0	116.0	12.7	2.5	3.25	0.51	23.0	2.0	2.0	9.0	0.0	9.0	0.16	0.18	100.86	403.44
113.0	92.0	Male	3484.0	2.0	5.7	2.7	0.0	4.4	0.0	49.0	17.0	35.0	59.0	30.24	13.25	6.73	0.16	36.0	5.0	3.0	11.0	0.0	17.0	0.27	0.31	72.2	288.8
114.0	85.0	Female	2494.0	2.0						43.0	30.0	28.0	30.0	30.82	20.63	9.82	0.25	45.0	11.0	5.0	17.0	0.0	11.0	0.66	0.72	30.7	122.8
116.0	83.0	Female	2347.0	2.0	1.5	0.7	0.0	3.5	1.9	63.0	12.0	29.0	76.0	20.59	19.24	11.88	0.2									110.53	442.12
117.0	106.0	Male	1992.0	4.0	11.5	0.6	1.8	2.5	0.8	33.0	22.0	46.0	34.0	11.5	15.6	5.91	0.27	29.0	12.0	5.0	9.0	0.0	3.0	0.81	0.56	57.25	229.0
118.0	111.0	Male	1983.0	2.0	2.9	1.2	0.4	8.3	0.0	44.0	17.0	41.0	38.0	26.59	29.74	19.66	0.28	33.0	11.0	7.0	10.0	0.0	6.0	0.29	0.25	131.01	524.04
119.0	93.0	Female	3138.0	2.0	2.5	0.4	0.5	2.5	0.0	54.0	16.0	30.0	75.0	12.77	15.36	5.44	0.52	28.0	9.0	3.0	8.0	0.0	8.0	0.98	0.65	97.76	391.04
120.0	98.0	Female	1659.0	2.0	0.8	1.3	1.2	1.1	0.0	54.0	13.0	33.0	41.0	10.07	8.83	5.33	0.66	26.0	8.0	5.0	9.0	1.0	4.0	0.41	0.31	15.48	61.92
121.0	91.0	Female	3250.0	2.0						57.0	17.0	28.0	26.0	38.32	22.75	5.53	1.08	67.0	19.0	5.0	32.0	1.0	10.0	0.38	0.31	16.58	66.32
123.0	80.0	Female	2447.0	2.0	5.3	0.9	0.6	2.5	0.5					19.32	21.27	13.74	0.2	28.0	9.0	6.0	8.0	0.0	5.0	0.3	0.94	145.25	581.0
124.0	89.0	Female	1937.0	2.0						72.0	14.0	19.0	118.0	15.71	16.52	8.34	0.81	29.0	10.0	5.0	9.0	0.0	4.0	1.12	0.82	126.64	506.56
125.0	92.0	Male	3666.0	4.0	4.0	0.0	0.8	0.0	0.9	47.0	43.0	14.0	67.0	12.97	18.05	14.11	0.4	27.0	9.0	7.0	7.0	0.0	4.0	0.6	1.01	32.88	131.52
126.0	96.0	Male	4956.0	4.0	9.1	0.5	0.5	9.5	3.4	47.0	19.0	34.0	51.0	26.99	34.31	17.73	0.79	35.0	14.0	7.0	11.0	0.0	3.0	0.53	0.34	140.76	563.04
127.0	92.0	Female	2057.0	3.0	6.7	0.4	0.5	3.0	2.6	51.0	14.0	37.0	45.0	9.79	17.33	11.01	0.16	25.0	10.0	6.0	6.0	0.0	4.0	0.88	0.92	114.71	458.84
128.0	86.0	Female	3120.0	2.0	2.3	1.5	1.6	3.5	0.0	45.0	14.0	35.0	62.0	25.21	21.85	5.47	5.8	33.0	9.0	2.0	11.0	3.0	8.0	0.84	0.77	160.4	641.6
129.0	100.0	Male	4296.0	4.0	8.3	1.7	1.8	7.1	0.0	44.0	14.0	44.0	60.0	30.35	25.5	14.85	0.88	36.0	9.0	5.0	11.0	0.0	10.0	0.4	0.53	131.77	527.08
131.0	85.0	Female	2262.0	4.0	4.3	2.5	2.1	13.4	2.7	49.0	17.0	35.0	68.0	21.21	35.11	10.76	0.08	40.0	16.0	5.0	10.0	0.0	9.0	0.76	0.78	76.68	306.72
132.0	90.0	Male	2707.0	4.0	7.3	2.2	0.1	10.0	0.8	51.0	18.0	34.0	74.0	22.64	29.11	17.38	2.14	39.0	13.0	8.0	10.0	1.0	6.0	0.82	0.54	94.56	378.24
133.0	97.0	Male	1982.0	1.0	4.6	1.0	1.0	10.0	0.0	50.0	20.0	32.0	120.0	12.53	19.59	11.27	0.03	30.0	12.0	7.0	8.0	0.0	3.0	0.93	0.84	42.92	171.68
134.0	94.0	Male	3376.0	3.0	5.9	4.1	1.8	7.0	0.4					13.8	14.61	16.08	0.31	27.0	8.0	8.0	7.0	0.0	3.0	0.65	0.29	79.02	316.08
135.0	74.0	Female	2700.0	2.0	6.0	1.1	1.0	15.0	0.8	43.0	13.0	45.0	72.0	36.24	31.77	15.03	0.0	37.0	11.0	5.0	13.0	0.0	8.0	0.68	0.96	71.96	287.84
136.0	81.0	Female	2302.0	3.0	6.4	2.2	0.7	8.9	2.4	48.0	16.0	38.0	33.0	25.25	22.73	23.55	0.48	38.0	9.0	9.0	10.0	0.0	10.0	1.09	0.43	127.39	509.56
137.0	93.0	Male	3190.0	2.0	6.2	0.4	2.9	8.6	2.1	47.0	16.0	40.0	105.0	34.51	29.51	12.57	0.04	32.0	12.0	5.0	14.0	0.0	2.0	1.88	2.27	124.09	496.36
138.0	82.0	Female	3521.0	1.0	8.2	0.5	6.6	2.3	0.0	55.0	17.0	33.0	142.0	24.26	12.91	4.55	0.63	23.0	6.0	2.0	11.0	0.0	3.0	0.7	0.58	102.35	409.4
139.0	91.0	Female	1610.0	1.0	4.1	1.2	4.1	3.1	1.3					31.95	26.52	8.05	0.26	34.0	12.0	4.0	15.0	0.0	3.0	0.33	0.48	86.31	345.24
140.0	93.0	Male	3590.0	3.0	7.7	1.0	2.6	7.9	1.1					20.51	35.08	18.53	0.03	37.0	16.0	9.0	9.0	0.0	3.0	0.64	0.83	61.22	244.88
141.0	90.0	Male	2091.0	1.0	15.3	0.2	4.3	5.3	3.0	48.0	11.0	44.0	103.0	31.81	21.45	18.13	0.78	26.0	6.0	5.0	9.0	0.0	5.0	1.01	0.6	199.55	798.2
143.0	96.0	Male	2770.0		6.3	2.4	2.0	7.2	0.6	51.0	17.0	32.0	47.0	33.66	35.25	23.09	1.01	42.0	13.0	8.0	12.0	0.0	8.0	0.84	1.01	100.97	403.88
144.0	101.0	Female	2771.0	4.0	4.2	1.2	0.7	0.1	0.8					21.54	19.44	13.04	0.1	38.0	11.0	8.0	12.0	0.0	7.0	1.08	1.16	75.93	303.72
146.0		Male	3302.0	4.0	9.7	1.0	0.6	10.2	0.0					28.19	12.55	14.42	0.27	38.0	5.0	6.0	11.0	0.0	16.0	0.97	1.02	88.79	355.16
147.0	98.0	Female	2767.0		4.3	0.4	1.6	2.8	1.9	48.0	22.0	31.0	75.0	19.52	19.6	14.99	0.3	30.0	9.0	7.0	9.0	0.0	4.0	0.83	0.6	182.23	728.92
148.0	84.0	Female	2606.0	1.0	5.3	1.2	0.4	4.2	0.2	62.0	11.0	27.0	60.0	18.19	13.1	5.43	0.13	29.0	7.0	3.0	10.0	0.0	9.0	1.07	1.22	95.28	381.12
149.0	90.0	Male	3582.0	2.0	1.9	0.3	0.7	1.5	0.8	41.0	15.0	43.0	51.0	11.03	15.09	8.73	0.28	32.0	13.0	7.0	9.0	0.0	3.0	0.32	0.3	34.32	137.28
150.0	91.0	Male	3399.0	3.0	6.2	0.6	1.3	4.1	2.0	43.0	15.0	44.0	62.0	20.27	19.78	15.1	0.01	29.0	8.0	6.0	8.0	0.0	7.0	0.46	0.46	88.0	352.0
152.0	91.0	Female	1863.0	2.0										9.74	4.78	5.97	0.07	34.0	5.0	6.0	9.0	0.0	15.0	0.63	0.84	36.08	144.32
153.0	78.0	Female	1863.0	3.0	1.8	1.4	0.0	1.2	0.0	36.0	34.0	30.0	75.0	9.74	4.78	5.97	0.07	34.0	5.0	6.0	9.0	0.0	15.0	0.47	0.29	36.08	144.32
154.0	77.0	Female	2362.0	4.0	2.6	2.8	0.8	13.5	2.2	36.0	17.0	47.0	58.0	10.14	18.26	9.96	0.13	24.0	9.0	5.0	5.0	0.0	4.0	0.78	0.34	81.18	324.72
155.0	92.0	Male	3502.0	3.0	11.4	1.6	2.0	4.9	0.5	68.0	12.0	21.0	53.0	46.65	23.36	14.79	1.25	38.0	6.0	4.0	12.0	0.0	15.0	0.65	0.69	102.91	411.64
156.0	146.0	Female	3162.0	2.0	3.8	2.5	2.1	14.7	1.4	42.0	20.0	38.0	46.0	34.29	28.01	21.1	0.16	42.0	12.0	9.0	15.0	0.0	6.0	1.53	1.77	67.26	269.04
157.0	98.0	Female	2396.0	2.0	2.9	1.6	0.6	5.0	0.8	55.0	11.0	34.0	54.0	10.06	9.96	8.69	0.32	31.0	7.0	6.0	7.0	0.0	9.0	0.66	0.61	86.59	346.36
158.0	80.0	Female	2343.0	4.0	8.7	1.7	2.0	1.3	1.1	49.0	17.0	36.0	69.0	17.14	11.44	10.87	0.18	23.0	4.0	4.0	6.0	0.0	9.0	0.76	1.03	205.19	820.76
159.0	85.0	Male	3633.0	4.0	5.0	2.8	3.5	14.6	1.0	58.0	12.0	34.0	376.0	24.45	15.3	11.59	2.72	24.0	5.0	3.0	7.0	1.0	8.0	0.51	0.6	196.9	787.6
160.0	91.0	Male	4682.0	5.0	13.3	0.0	4.3	5.7	0.0	47.0	13.0	42.0	77.0	51.34	41.66	20.62	0.66	38.0	11.0	5.0	13.0	0.0	9.0	1.1	0.76	231.46	925.84
161.0	89.0	Female	945.0	2.0	5.8	0.3	2.1	2.3	0.3	58.0	14.0	30.0	31.0	23.16	16.29	8.61	0.01	31.0	10.0	5.0	14.0	0.0	3.0	0.63	0.81	95.95	383.8
162.0	90.0	Female	2319.0	2.0	4.1	1.3	0.3	3.7	0.0	51.0	21.0	31.0	107.0	14.25	6.8	4.14	0.87	19.0	4.0	2.0	8.0	0.0	6.0	0.25	0.28	225.15	900.6
163.0	95.0	Female	3917.0	4.0	3.8	1.0	1.7	0.8	1.8	60.0	13.0	33.0	301.0	9.69	8.12	5.01	0.21	20.0	6.0	4.0	7.0	0.0	3.0	0.41	0.36	119.74	478.96
164.0	88.0	Female	2754.0	3.0	4.4	3.0	1.3	2.2	0.1	55.0	17.0	29.0	52.0	28.69	19.35	9.13	1.05	45.0	11.0	5.0	16.0	1.0	13.0	0.5	0.74	43.58	174.32
166.0	78.0	Female	2470.0	2.0	2.8	0.3	0.8	2.0	0.4	68.0	15.0	18.0	67.0	12.9	4.69	2.79	0.03	33.0	4.0	2.0	10.0	0.0	17.0	0.18	0.13	56.92	227.68
167.0	94.0	Male	2712.0	4.0	4.2	1.1	1.6	6.2	0.0					41.33	24.45	14.81	1.99	39.0	8.0	5.0	13.0	1.0	13.0	0.82	0.83	134.41	537.64
168.0	79.0	Female	1785.0	4.0	5.2	0.2	1.1	3.8	0.5	54.0	17.0	32.0	92.0	20.25	17.29	12.92	1.0	36.0	9.0	7.0	11.0	1.0	8.0	1.03	1.2	74.77	299.08
169.0	86.0	Female	3440.0	4.0	7.4	1.4	5.9	11.3	5.2	35.0	20.0	46.0	37.0	30.82	16.92	15.7	0.27	25.0	5.0	4.0	9.0	0.0	8.0	1.09	1.82	228.87	915.48
170.0	96.0	Male	2392.0	4.0	3.5	0.0	1.0	2.1	0.0	45.0	18.0	40.0	59.0	13.74	20.49	7.99	1.53	39.0	17.0	6.0	11.0	1.0	4.0	0.42	0.36	28.39	113.56
171.0	90.0	Female	1538.0	3.0	5.5	0.1	1.0	3.7	0.3	52.0	13.0	36.0	59.0	20.02	12.56	6.45	0.66	38.0	8.0	4.0	12.0	0.0	14.0	0.47	0.57	32.53	130.12
172.0	94.0	Female	3626.0	3.0	5.0	0.9	0.5	5.0	0.0	43.0	22.0	36.0	34.0	20.2	21.01	16.06	0.0	41.0	12.0	9.0	12.0	0.0	9.0	1.02	1.03	45.65	182.6
176.0	86.0	Female	1060.0	5.0	9.4	0.0	1.4	1.8	2.4					11.02	13.19	8.56	0.01	23.0	8.0	5.0	7.0	0.0	3.0	0.68	0.32	85.47	341.88
177.0	96.0	Male	4661.0	4.0	12.8	1.1	8.2	16.6	5.4	50.0	19.0	31.0	37.0	101.46	53.99	36.3	1.48	40.0	9.0	6.0	16.0	0.0	9.0	6.76	8.27	333.55	1334.2
181.0	76.0	Female	4257.0	2.0	5.7	0.9	0.4	3.5	0.0					30.14	16.08	7.1	0.52	35.0	6.0	3.0	12.0	0.0	14.0	0.3	0.33	158.54	634.16
183.0	90.0	Female	2046.0	2.0						51.0	17.0	33.0	58.0	24.47	23.01	18.95	0.53	43.0	12.0	10.0	12.0	0.0	9.0	1.54	0.85	56.9	227.6
188.0	93.0	Male	3368.0	3.0	9.5	0.0	1.5	7.4	1.3	40.0	14.0	48.0	106.0	52.76	24.18	2.87	1.38	35.0	7.0	1.0	16.0	0.0	11.0	0.12	0.52	80.7	322.8
189.0	97.0	Female	1477.0	2.0	2.9	0.5	1.7	0.9	0.0	50.0	17.0	36.0	62.0	21.26	20.46	7.48	0.22	32.0	12.0	4.0	12.0	0.0	3.0	0.49	0.65	75.89	303.56
190.0	86.0	Male	4073.0	3.0	6.7	0.3	0.5	2.7	0.4	54.0	12.0	37.0	82.0	13.84	5.45	3.16	1.0	24.0	3.0	2.0	7.0	0.0	3.0	0.15	0.1	160.19	640.76
191.0	88.0	Female	218.0	4.0	3.2	0.2	0.5	3.6	0.0	54.0	18.0	31.0	71.0	21.01	18.27	7.76	0.3	42.0	14.0	6.0	16.0	0.0	6.0	0.37	0.43	45.34	181.36
192.0	79.0	Female	2184.0	3.0	2.9	0.3	1.1	3.4	0.0	53.0	18.0	28.0	38.0	18.78	16.3	7.2	0.03	29.0	10.0	4.0	12.0	0.0	3.0	0.54	0.43	115.11	460.44
193.0	91.0	Female	400.0	4.0	1.8	0.4	1.1	2.5	0.8					17.62	21.18	11.17	0.33	40.0	15.0	8.0	13.0	0.0	3.0			34.81	139.24
195.0	93.0	Female	3389.0	2.0	5.3	1.6	0.7	4.0	0.5	63.0	9.0	28.0	55.0	14.83	16.75	18.04	0.41	39.0	9.0	10.0	8.0	0.0	11.0	1.13	1.36	59.99	239.96
196.0	93.0	Female	2587.0	1.0	8.2	2.5	5.4	2.8	0.0	37.0	21.0	45.0	118.0	40.88	20.71	17.99	0.96	39.0	8.0	7.0	16.0	0.0	7.0	0.4	0.42	123.26	493.04
197.0	92.0	Female	2061.0	2.0	2.8	0.9	2.0	4.7	0.0					28.61	14.02	6.54	0.34	35.0	7.0	3.0	14.0	0.0	2.0	1.4	0.42	115.14	460.56
198.0	94.0	Female	2692.0	3.0	2.9	1.9	0.8	7.9	1.6					19.47	23.41	17.53	0.29	42.0	15.0	11.0	12.0	0.0	4.0			57.09	228.36
200.0	87.0	Male	4896.0	2.0	8.5	0.5	1.9	2.5	0.0					25.94	30.61	38.43	0.11	39.0	11.0	14.0	10.0	0.0	4.0			74.53	298.12
202.0	73.0	Female	1387.0	2.0	5.7	1.1	0.8	3.6	1.6	50.0	17.0	33.0	55.0	20.57	21.43	13.05	1.02	32.0	10.0	6.0	10.0	0.0	5.0			104.63	418.52
204.0	86.0	Female	2259.0	3.0	2.9	2.0	1.7	7.5	0.0	53.0	13.0	35.0	41.0	21.45	6.86	1.57	0.25	39.0	5.0	1.0	14.0	0.0	19.0	0.54	0.45	35.48	141.92
205.0	88.0	Female	2115.0	4.0	2.6	1.6	1.6	7.9	2.4					6.54	12.48	7.28	0.01	21.0	8.0	4.0	4.0	0.0	5.0			89.78	359.12
207.0	82.0	Male	4568.0	4.0	5.7	0.8	1.0	3.6	0.4	26.0	28.0	44.0	6.0	22.55	14.91	4.83	0.0	29.0	6.0	2.0	9.0	0.0	12.0			144.03	576.12
210.0	80.0	Female	520.0	2.0	2.6	0.6	1.0	2.4	0.6	42.0	15.0	45.0	70.0	23.85	14.75	12.26	0.3	36.0	8.0	7.0	13.0	0.0	7.0	0.22	0.34	65.6	262.4
211.0	87.0	Female	2409.0	2.0	4.5	2.8	1.3	4.8	1.4					12.94	10.16	5.59	1.17	34.0								56.08	224.32
213.0	81.0	Male	3504.0	3.0	6.6	0.7	2.0	4.0	0.0	55.0	17.0	28.0	44.0	45.16	22.88	9.99	2.36	42.0	8.0	3.0	15.0	1.0	15.0	0.21	0.34	97.59	390.36
214.0	89.0	Female	2735.0	3.0	7.6	1.3	1.2	3.6	0.0	58.0	17.0	26.0	28.0	11.52	16.25	9.08	0.21	24.0	10.0	6.0	7.0	0.0	1.0	0.87	1.08	67.65	270.6
215.0	87.0	Female	2896.0	3.0	5.1	1.2	3.2	5.2	2.3	15.0	20.0	67.0	32.0	39.73	35.51	11.04	0.59	42.0	14.0	4.0	17.0	0.0	7.0	0.51	0.56	112.94	451.76
216.0	98.0	Female	662.0	3.0	5.6	0.6	0.0	3.6	1.1	56.0	17.0	28.0	45.0	7.47	8.18	8.39	0.24	19.0	5.0	6.0	5.0	0.0	3.0	0.54	0.32	78.0	312.0
217.0	93.0	Female	1947.0	2.0	7.8	0.6	1.4	2.3	0.1	62.0	11.0	29.0	50.0	34.67	14.45	7.75	1.02	46.0	8.0	4.0	19.0	1.0	14.0	1.18	0.99	24.48	97.92
218.0	69.0	Male	2279.0	4.0	11.5	0.6	1.8	11.3	0.0	69.0	13.0	25.0	134.0	46.04	56.62	30.55	1.91	47.0	19.0	10.0	15.0	1.0	2.0	0.45	0.37	84.98	339.92
219.0	96.0	Male	3789.0	4.0	3.0	1.0	1.1	2.4	0.8	55.0	14.0	33.0	77.0	17.74	13.29	8.64	0.34	32.0	7.0	4.0	9.0	0.0	13.0	1.2	2.0	102.33	409.32
220.0	88.0	Female	2320.0	4.0	9.5	5.1	1.1	12.5	1.5					22.46	24.54	23.3	0.2	31.0	9.0	8.0	8.0	0.0	6.0	0.78	0.89	106.53	426.12
221.0	90.0	Female	54.0	3.0	3.1	3.0	1.2	0.0	2.5	45.0	20.0	40.0	137.0	7.82	15.88	10.05	0.12	25.0	10.0	6.0	5.0	0.0	4.0	0.17	0.15	117.95	471.8
222.0	86.0	Female	2025.0	3.0	2.7	0.3	1.9	0.0	1.4	49.0	16.0	37.0	95.0	31.2	4.99	2.27	1.26	29.0	3.0	1.0	17.0	1.0	8.0	1.47	1.05	114.55	458.2
223.0	91.0	Female	3096.0	2.0	5.7	0.1	0.9	4.9	0.0	51.0	14.0	38.0	118.0	16.94	26.21	19.09	0.12	30.0	11.0	8.0	7.0	0.0	3.0	1.62	0.14	171.5	686.0
224.0	92.0	Female	1599.0	1.0	1.3	0.6	3.1	5.6	0.0	61.0	16.0	23.0	52.0	33.23	9.41	27.81	0.0	58.0	6.0	19.0	22.0	0.0	11.0			29.98	119.92
226.0	88.0	Female	2719.0	2.0	4.8	2.5	0.3	6.5	1.5					15.63	24.87	12.18	0.01	38.0	15.0	7.0	9.0	0.0	7.0	0.59	0.35	76.79	307.16
227.0	93.0	Female	2909.0	4.0	8.9	0.2	1.9	4.7	0.6	50.0	13.0	38.0	56.0	22.19	13.23	7.98	0.11	29.0	7.0	4.0	11.0	0.0	6.0	0.94	1.42	42.56	170.24
228.0	77.0	Female	2664.0	5.0	6.8	2.3	2.3	11.0	2.0	60.0	13.0	30.0	50.0	22.18	30.25	14.26	0.14	29.0	12.0	6.0	9.0	0.0	3.0			159.61	638.44
230.0	105.0	Male	1723.0	2.0	10.3	0.8	4.8	5.0	1.0					41.38	37.65	32.76	0.29	36.0	11.0	10.0	12.0	0.0	3.0			217.29	869.16
233.0	90.0	Female	3741.0	4.0	6.3	2.6	1.8	5.5	6.6	57.0	20.0	24.0	98.0	30.27	29.83	12.16	0.27	37.0	11.0	5.0	12.0	0.0	9.0	1.51	1.81	110.69	442.76
234.0	76.0	Female	3575.0	4.0	3.1	0.7	1.4	9.9	0.0	36.0	23.0	42.0	123.0	21.75	16.93	22.33	0.46	27.0	7.0	9.0	8.0	0.0	3.0	1.0	1.09	61.44	245.76
235.0	85.0	Male	1746.0	5.0	7.5	0.4	4.5	6.5	0.0	52.0	19.0	31.0	51.0	20.88	21.95	19.59	0.07	33.0	10.0	9.0	10.0	0.0	4.0	0.21	0.22	69.73	278.92
236.0	78.0	Female	2280.0	4.0	4.1	0.3	0.0	0.0	0.3	65.0	14.0	23.0	101.0	16.95	9.21	4.95	0.01	34.0	8.0	4.0	15.0	0.0	7.0	0.72	0.62	65.35	261.4
237.0	101.0	Female	3128.0	3.0	4.1	0.2	2.0	2.5	0.3	56.0	13.0	31.0	37.0	39.94	20.0	9.73	1.45	38.0	9.0	4.0	18.0	1.0	7.0			117.2	468.8
239.0	87.0	Male	1564.0	4.0	2.0	0.0	2.0	2.2	0.0	73.0	11.0	20.0	54.0	13.4	8.13	4.41	0.02	31.0	8.0	4.0	13.0	0.0	6.0	0.67	1.17	47.85	191.4
240.0	85.0	Female	2936.0	2.0	4.9	2.3	1.9	6.3	0.6	41.0	16.0	45.0	70.0	27.16	14.34	9.82	0.17	34.0	8.0	5.0	15.0	0.0	6.0	0.5	0.56	62.08	248.32
241.0	86.0	Male	2848.0	3.0	5.7	0.5	3.0	5.3	0.5	55.0	13.0	33.0	42.0	30.34	18.65	10.44	0.02	34.0	9.0	5.0	15.0	0.0	5.0	0.77	0.92	133.24	532.96
242.0	97.0	Male	4104.0	5.0	8.8	0.9	5.4	10.1	0.0	52.0	13.0	36.0	98.0	45.45	20.98	20.63	6.82	31.0	5.0	5.0	11.0	2.0	8.0	0.59	0.2	194.03	776.12
243.0	85.0	Male	1304.0	3.0	6.7	0.5	4.7	3.0	0.0	59.0	19.0	25.0	154.0	32.48	28.97	14.8	1.73	41.0	12.0	6.0	13.0	1.0	9.0	0.49	0.43	115.13	460.52
244.0	75.0	Male	3489.0	4.0	5.4	0.0	4.0	1.1	0.0	46.0	16.0	38.0	61.0	26.53	11.89	7.44	0.87	39.0	8.0	5.0	17.0	1.0	9.0	0.89	0.69	28.16	112.64
245.0	93.0	Male	2352.0	5.0	6.8	1.0	1.0	6.2	2.2	48.0	11.0	41.0	42.0	16.09	19.0	16.5	0.13	29.0	10.0	8.0	8.0	0.0	2.0	0.24	0.11	89.41	357.64
246.0	99.0	Female	2407.0	2.0	4.6	11.0	1.5	1.7	2.4					20.36	5.61	3.49	0.13	25.0	2.0	2.0	9.0	0.0	12.0	0.45	0.45	144.98	579.92
248.0	87.0	Male	2281.0	3.0	7.2	0.4	1.0	0.6	0.3					35.13	24.55	8.33	1.45	35.0	11.0	4.0	16.0	1.0	5.0	0.28	0.2	131.0	524.0
249.0	99.0	Male	6442.0	3.0	4.8	0.5	1.8	6.7	0.0	50.0	12.0	35.0	17.0	18.38	10.03	5.25	1.15	41.0	7.0	4.0	13.0	1.0	16.0	0.36	0.4	31.73	126.92
250.0	83.0	Female	2171.0	4.0	3.0	0.3	1.1	1.8	0.0	46.0	12.0	43.0	49.0	15.31	10.44	4.89	1.07	27.0	6.0	3.0	9.0	1.0	7.0	0.64	0.54	157.67	630.68
251.0		Male	1012.0	2.0	5.6	1.0	1.9	27.2	0.0					30.43	30.22	13.21	0.07	32.0	11.0	5.0	11.0	0.0	5.0	0.58	0.67	15.03	60.12
252.0	84.0	Male	2069.0	2.0	7.6	0.1	2.4	3.3	2.5					22.48	19.42	11.63	0.72	34.0	9.0	5.0	11.0	0.0	8.0	1.0	0.87	72.38	289.52
253.0	91.0	Female	2404.0	4.0	6.9	1.0	1.5	3.5	4.0	45.0	24.0	32.0	66.0	22.29	54.37	13.29	0.02	39.0	17.0	4.0	7.0	0.0	10.0	0.22	0.47	177.53	710.12
254.0	125.0	Female	1308.0	2.0	2.9	1.3	0.0	1.1	1.2	47.0	13.0	42.0	31.0	7.45	7.81	4.23	0.08	35.0	11.0	6.0	11.0	0.0	8.0	1.69	1.9	34.0	136.0
255.0	80.0	Male	3065.0	3.0	14.3	0.8	0.0	12.7	0.4	60.0	13.0	29.0	45.0	43.65	41.83	32.39	1.16	38.0	10.0	8.0	11.0	0.0	8.0			160.55	642.2
257.0	87.0	Female	3110.0	5.0	4.6	1.0	1.3	2.5	0.5					29.89	17.63	4.58	0.03	41.0	10.0	3.0	17.0	0.0	10.0	0.69	0.63	53.95	215.8
258.0	86.0	Female	2866.0	4.0	5.7	3.7	0.3	6.3	1.1	44.0	15.0	39.0	51.0	7.76	10.96	9.58	0.34	24.0	8.0	7.0	6.0	0.0	3.0	1.12	0.83	36.38	145.52
259.0	86.0	Female	5756.0	3.0	7.6	0.4	0.8	2.6	1.3	47.0	13.0	39.0	68.0	25.96	23.59	15.22	0.2	38.0	10.0	7.0	11.0	0.0	9.0	0.26	0.37	79.7	318.8
260.0	80.0	Female	1553.0	3.0	1.5	1.4	0.4	4.2	0.2	51.0	16.0	35.0	62.0	26.56	26.09	4.36	1.0	44.0	15.0	3.0	15.0	1.0	11.0	1.03	1.32	50.18	200.72
261.0	84.0	Female	2378.0	2.0	3.4	0.2	0.7	5.0	0.6	47.0	18.0	42.0	128.0	22.34	19.38	23.35	0.57	40.0	9.0	11.0	11.0	0.0	8.0	1.48	1.96	126.8	507.2
262.0	100.0	Female	3944.0	3.0	3.9	1.1	0.4	12.1	1.1					20.21	27.33	22.14	0.24	38.0	13.0	10.0	11.0	0.0	5.0	0.42	0.21	36.87	147.48
263.0	73.0	Female	2584.0	4.0	0.8	1.8	0.0	6.3	0.0					9.1	7.83	7.23	0.09	23.0	5.0	4.0	5.0	0.0	9.0	0.68	0.85	167.65	670.6
264.0	86.0	Female	530.0	4.0	4.4	1.6	0.9	2.9	2.0	58.0	14.0	32.0	81.0	11.68	14.95	9.47	0.13	28.0	10.0	6.0	8.0	0.0	4.0	1.27	0.88	51.19	204.76
265.0	84.0	Female	467.0	4.0	8.5	2.1	0.6	7.4	1.4					28.72	30.26	18.62	0.52	35.0	11.0	7.0	10.0	0.0	7.0	0.51	0.25	140.75	563.0
266.0	86.0	Male	1887.0	2.0	4.6	0.0	1.0	1.6	1.8	29.0	31.0	39.0	45.0	12.66	14.92	9.33	0.44	21.0	7.0	4.0	6.0	0.0	4.0	0.69	0.19	95.58	382.32
267.0	84.0	Female	2360.0	3.0	16.0	0.0	1.7	11.2	0.0	56.0	26.0	21.0	126.0	37.88	10.55	8.09	2.77	35.0	3.0	3.0	12.0	1.0	16.0	0.68	0.87	74.11	296.44
268.0	88.0	Female	2017.0	3.0	2.3	0.5	4.1	0.0	0.0					24.59	18.74	8.68	1.52	36.0	12.0	5.0	15.0	1.0	3.0	1.2	0.78	57.02	228.08
269.0	88.0	Male	3410.0	5.0	9.1	1.1	1.4	4.9	0.9	52.0	13.0	36.0	49.0	35.59	40.15	24.73	0.29	37.0	12.0	8.0	11.0	0.0	6.0	0.51	0.37	106.0	424.0
270.0	85.0	Male	2609.0	5.0	10.3	2.5	1.8	8.0	1.3	53.0	16.0	34.0	145.0	42.58	26.97	9.87	1.1	40.0	10.0	4.0	15.0	0.0	10.0	1.19	1.28	116.19	464.76
271.0	86.0	Female	1929.0	3.0	2.4	0.1	0.5	2.0	0.0					31.77	25.54	16.01	0.1	40.0	13.0	8.0	16.0	0.0	4.0	0.38	0.52	102.56	410.24
272.0	77.0	Male	5444.0							61.0	17.0	24.0	75.0	14.31	11.53	8.15	0.06	27.0	8.0	6.0	10.0	0.0	3.0	0.3	0.51	68.0	272.0
273.0	98.0	Female	2272.0	2.0	1.8	0.5	2.6	2.9	0.0	47.0	15.0	42.0	144.0	13.5	12.48	7.54	0.06	28.0	8.0	5.0	8.0	0.0	7.0	0.56	0.64	132.19	528.76
274.0	85.0	Male	2579.0	3.0	10.2	0.0	2.3	2.8	1.9	65.0	18.0	19.0	74.0	23.91	22.29	11.87	2.35	30.0	9.0	5.0	10.0	1.0	6.0	1.82	2.0	135.77	543.08
275.0	84.0	Female	2431.0	4.0	5.0	0.6	2.6	4.1	0.4	38.0	14.0	46.0	63.0	27.3	30.87	25.9	0.48	39.0	13.0	11.0	12.0	0.0	3.0	0.19	0.12	105.64	422.56
276.0	93.0	Female	2064.0	4.0	8.9	1.4	0.9	4.1	1.2	52.0	20.0	31.0	154.0	14.66	3.94	2.44	0.29	19.0	2.0	1.0	7.0	0.0	9.0	0.44	0.44	80.12	320.48
277.0	89.0	Female	3901.0	2.0	9.7	2.3	0.0	5.0	0.3	67.0	10.0	25.0	109.0	23.51	24.18	10.85	0.17	36.0	12.0	6.0	12.0	0.0	5.0	0.78	0.66	44.39	177.56
278.0	86.0	Female	1814.0	3.0	3.1	0.0	0.6	1.8	1.5	59.0	15.0	29.0	76.0	16.55	18.66	9.49	0.29	32.0	12.0	6.0	11.0	0.0	2.0			97.68	390.72
280.0	99.0	Male	2375.0	4.0	11.0	0.5	2.2	7.9	0.5	29.0	17.0	58.0	38.0	34.23	19.76	10.06	0.14	33.0	8.0	4.0	13.0	0.0	9.0	3.21	1.41	106.26	425.04
281.0	95.0	Male	5402.0	5.0	4.5	0.0	4.2	13.9	0.0	44.0	20.0	38.0	88.0	68.88	53.13	59.23	0.32	48.0	13.0	15.0	17.0	0.0	3.0	1.4	1.59	147.89	591.56
282.0	86.0	Male	2904.0	1.0	9.8	1.3	0.1	3.6	1.5	54.0	18.0	29.0	75.0	49.96	39.02	27.02	2.16	47.0	14.0	9.0	17.0	1.0	6.0	0.05	0.04	65.07	260.28
283.0	95.0	Female	3592.0	2.0	14.6	0.0	2.6	1.5	0.0	55.0	19.0	29.0	141.0	16.78	11.33	2.65	0.0	24.0	5.0	1.0	7.0	0.0	11.0	0.56	0.57	92.76	371.04
284.0	93.0	Female	2982.0	3.0	5.9	0.9	1.7	3.6	0.4					23.61	11.61	7.86	0.01	28.0	4.0	3.0	9.0	0.0	12.0	1.3	1.68	247.38	989.52
285.0	95.0	Male	2483.0	5.0	7.2	0.0	1.0	9.4	0.6					22.03	18.36	25.28	0.34	35.0	7.0	10.0	8.0	0.0	10.0	2.08	1.82	126.12	504.48
286.0	98.0	Female	2889.0	1.0	6.7	0.9	3.3	1.7	0.0	49.0	19.0	37.0	173.0	48.78	38.62	28.95	0.83	39.0	12.0	9.0	15.0	0.0	3.0	0.72	0.86	152.11	608.44
287.0	79.0	Female	1670.0	1.0	4.7	0.1	0.6	3.0	1.9	45.0	29.0	27.0	121.0	18.1	16.75	10.85	0.54	39.0	12.0	18.0	13.0	0.0	5.0	0.38	0.73	55.85	223.4
288.0	96.0	Male	3314.0	1.0	18.3	0.0	4.6	2.0	0.0	53.0	12.0	34.0	30.0	59.8	35.93	17.25	3.85	29.0	7.0	3.0	12.0	1.0	7.0	0.84	1.17	444.67	1778.68
289.0	93.0	Male	3435.0	3.0	5.5	1.3	1.7	4.3	1.2	48.0	15.0	38.0	52.0	19.23	18.76	16.42	0.04	32.0	9.0	8.0	10.0	0.0	5.0	0.48	0.64	98.26	393.04
290.0	79.0	Female	1578.0	2.0	2.9	0.4	2.8	5.1	0.5	39.0	28.0	34.0	63.0	35.52	25.1	7.84	0.03	39.0	11.0	3.0	16.0	0.0	9.0	1.19	0.52	91.63	366.52
291.0	87.0	Female	1377.0	2.0	4.7	0.0	1.4	4.8	2.1	65.0	14.0	25.0	191.0	19.35	12.5	14.98	0.39	36.0	8.0	10.0	12.0	0.0	6.0	0.57	0.44	51.16	204.64
292.0	104.0	Female	3851.0	3.0	2.5	1.5	1.4	10.9	0.9					18.91	15.86	7.95	0.07	38.0	10.0	5.0	12.0	0.0	11.0	1.32	0.85	53.59	214.36
293.0	91.0	Male	3562.0	4.0	7.2	0.0	2.3	8.9	0.0	65.0	11.0	27.0	24.0	31.36	50.55	24.96	0.46	44.0	19.0	10.0	12.0	0.0	3.0			53.74	214.96
295.0	95.0	Female	2171.0	3.0	5.3	0.8	2.5	2.7	1.9	44.0	25.0	35.0	45.0	10.29	11.73	9.64	0.12	16.0	6.0	6.0	5.0	0.0	2.0			237.54	950.16
297.0	80.0	Female	2962.0	3.0	2.0	2.0	1.1	3.2	1.8	60.0	18.0	24.0	116.0	21.62	22.89	15.77	1.36	41.0	13.0	9.0	13.0	1.0	5.0	0.78	0.97	95.0	380.0
298.0	85.0	Female	3873.0	2.0	5.8	1.5	2.8	4.3	1.1	47.0	18.0	38.0	141.0	28.77	19.76	10.77	0.3	34.0	8.0	12.0	15.0	0.0	8.0	1.1	1.02	151.02	604.08
299.0	84.0	Male	3888.0	3.0	7.3	0.4	1.9	9.4	0.4	44.0	13.0	44.0	54.0	34.93	34.37	23.16	1.07	33.0	11.0	7.0	11.0	0.0	4.0			174.24	696.96
301.0	83.0	Male	1773.0	4.0	6.6	0.3	1.8	2.4	0.0	35.0	24.0	38.0	87.0	12.79	11.5	8.04	0.43	25.0	7.0	5.0	8.0	0.0	5.0	0.3	0.54	82.98	331.92
302.0	78.0	Female	1548.0	2.0	1.7	0.5	0.1	3.1	1.6	63.0	18.0	23.0	64.0	11.91	10.65	6.51	0.57	33.0	11.0	7.0	12.0	1.0	3.0	1.05	0.33	67.05	268.2
303.0	94.0	Female	2242.0	2.0	5.5	0.3	0.0	0.0	1.9	54.0	21.0	28.0	113.0	14.43	12.04	13.46	1.31	29.0	6.0	7.0	8.0	1.0	7.0	0.43	0.71	113.74	454.96
304.0	84.0	Female	2902.0	2.0	2.6	3.1	0.9	4.7	0.7	52.0	13.0	35.0	58.0	17.42	19.06	7.33	0.05	38.0	10.0	4.0	10.0	0.0	15.0	1.27	1.06	87.46	349.84
305.0	82.0	Female	2631.0	2.0	11.0	1.1	3.4	9.5	0.9	50.0	17.0	35.0	92.0	49.94	34.48	19.42	1.89	42.0	11.0	6.0	15.0	1.0	9.0	1.03	1.68	85.33	341.32
306.0	82.0	Female	2712.0	4.0	5.9	1.8	0.0	4.2	2.8	45.0	20.0	36.0	45.0	14.75	20.68	15.27	0.02	27.0	9.0	6.0	6.0	0.0	6.0	1.23	0.89	110.87	443.48
307.0	77.0	Female	1293.0	3.0	4.9	0.3	0.5	5.6	0.5	47.0	14.0	40.0	39.0	23.71	27.82	14.92	0.91	41.0	14.0	7.0	12.0	0.0	8.0	1.65	0.58	80.27	321.08
308.0	86.0	Female	3475.0	2.0	3.5	0.0	0.8	2.0	1.0	84.0	24.0	28.0	39.0	25.47	46.19	21.51	0.9	49.0	22.0	10.0	12.0	0.0	4.0			78.44	313.76
310.0	99.0	Male	3116.0	4.0	5.9	1.8	4.3	7.8	0.0	58.0	24.0	19.0	80.0	45.06	30.06	14.34	0.7	28.0	3.0	6.0	9.0	0.0	10.0	1.01	0.8	78.78	315.12
311.0	105.0	Male	4385.0	2.0	5.0	5.1	0.1	8.5	0.5	50.0	15.0	36.0	94.0	33.02	34.42	19.23	0.65	37.0	12.0	11.0	7.0	0.0	7.0	0.36	0.29	64.04	256.16
312.0	92.0	Male	3244.0	2.0	4.8	0.6	1.9	3.1	1.4	60.0	10.0	32.0	70.0	24.82	11.85	7.51	0.06	38.0	7.0	4.0	14.0	0.0	14.0	0.63	0.58	78.99	315.96
313.0	92.0	Female	1994.0	2.0	4.9	0.4	2.2	2.1	4.6	63.0	11.0	24.0	53.0	8.43	9.06	8.34	1.03	13.0	4.0	4.0	4.0	0.0	1.0	0.63	0.56	247.13	988.52
314.0	92.0	Female	2579.0	2.0	3.7	0.7	0.7	6.7	1.6	65.0	10.0	28.0	59.0	10.42	18.28	8.97	0.73	32.0	13.0	6.0	7.0	1.0	5.0	0.54	0.49	53.52	214.08
315.0	91.0	Male	3528.0	2.0	4.2	1.4	0.1	5.7	5.1	48.0	13.0	39.0	46.0	14.85	16.69	10.58	0.35	28.0	10.0	6.0	9.0	0.0	3.0	0.95	0.91	137.5	550.0
316.0	113.0	Female	2125.0	2.0	3.8	1.2	1.9	4.4	0.8	47.0	14.0	39.0	50.0	37.86	38.21	13.02	1.42	43.0	17.0	6.0	17.0	1.0	3.0	2.2	2.25	82.29	329.16
317.0	88.0	Female	2292.0	2.0	7.3	1.5	1.5	7.0	3.0	47.0	16.0	39.0	76.0	17.29	23.28	29.05	0.65	30.0	9.0	11.0	7.0	0.0	3.0	0.97	1.0	122.37	489.48
318.0	83.0	Female	2157.0	3.0	7.4	0.1	0.8	3.0	2.1	45.0	20.0	36.0	51.0	25.76	18.73	13.43	0.21	30.0	8.0	6.0	11.0	0.0	5.0	0.36	0.64	106.17	424.68
319.0	92.0	Female	2378.0	2.0	7.6	0.2	2.4	2.4	0.0	37.0	26.0	37.0	50.0	31.27	15.88	5.05	5.03	39.0	8.0	2.0	15.0	2.0	11.0	0.56	0.4	107.34	429.36
320.0	102.0	Female	4389.0	1.0	3.1	0.5	0.3	3.6	0.6					10.22	15.74	7.44	0.08	33.0	13.0	6.0	8.0	0.0	6.0	0.9	1.64	55.5	222.0
321.0	80.0	Female	2654.0	2.0	4.3	2.8	0.1	6.2	1.6	74.0	12.0	16.0	61.0	24.03	14.96	19.48	0.13	38.0	5.0	6.0	8.0	0.0	19.0	0.71	0.87	134.44	537.76
322.0	92.0	Female	2390.0	2.0	6.8	2.7	1.4	7.4	0.6	44.0	17.0	41.0	69.0	41.17	47.98	17.31	5.11	46.0	14.0	5.0	12.0	2.0	13.0	0.52	0.67	144.04	576.16
323.0	91.0	Female	2356.0	4.0	1.7	0.5	2.3	0.8	0.0	52.0	15.0	34.0	53.0	17.3	17.87	7.06	0.01	25.0	9.0	4.0	9.0	0.0	4.0	1.16	0.66	164.64	658.56
324.0	94.0	Female	3231.0	3.0	4.7	0.6	1.5	0.3	0.0	54.0	15.0	33.0	37.0	19.46	24.29	14.99	0.57	38.0	15.0	9.0	12.0	0.0	2.0	0.49	0.2	53.91	215.64
325.0	89.0	Male	2808.0	3.0	2.7	0.9	0.7	8.0	0.4	62.0	12.0	29.0	75.0	24.12	34.36	11.12	0.02	33.0	12.0	4.0	8.0	0.0	9.0	0.26	0.26	107.35	429.4
326.0	85.0	Male	2875.0	5.0	9.9	0.0	3.1	9.9	1.0	50.0	14.0	38.0	75.0	20.97	32.77	9.81	0.24	28.0	11.0	3.0	7.0	0.0	6.0	0.62	0.64	93.95	375.8
327.0	106.0	Female	2758.0	3.0	1.0	1.6	0.2	5.3	1.3	39.0	19.0	42.0	94.0	15.5	12.4	8.45	0.06	45.0	13.0	9.0	16.0	0.0	8.0	1.35	0.91	30.7	122.8
328.0	87.0	Female	2524.0	4.0	7.9	1.6	1.8	7.2	2.4	64.0	15.0	27.0	264.0	18.13	39.15	17.49	0.11	34.0	15.0	7.0	7.0	0.0	6.0	0.86	0.92	153.88	615.52
329.0	90.0	Male	4002.0	2.0	7.6	1.6	3.8	8.1	0.0	46.0	13.0	41.0	56.0	38.69	37.4	18.38	0.48	35.0	12.0	6.0	13.0	0.0	4.0	0.18	0.26	161.17	644.68
330.0	108.0	Male	5651.0	3.0	5.3	0.8	1.7	6.4	0.0	37.0	16.0	49.0	89.0	17.84	11.86	4.39	0.21	28.0	6.0	9.0	2.0	0.0	11.0	0.42	0.29	35.24	140.96
331.0	78.0	Male	1780.0	5.0	4.5	1.7	2.5	16.2	0.4	58.0	16.0	27.0		27.85	10.86	15.82	0.0	25.0	4.0	6.0	11.0	0.0	3.0	0.91	1.06	38.6	154.4
332.0	74.0	Female	2213.0	2.0	6.7	1.0	1.1	3.8	1.2	78.0	12.0	13.0	75.0	33.43	19.19	17.34	0.8	48.0	10.0	9.0	17.0	0.0	13.0	0.19	0.19	65.55	262.2
333.0	92.0	Female	2912.0	5.0	6.9	0.3	0.0	3.0	0.6	46.0	23.0	32.0	67.0	9.7	8.65	7.64	0.26	24.0	7.0	6.0	8.0	0.0	4.0	0.79	0.49	57.68	230.72
334.0	69.0	Male	3103.0	4.0	8.1	0.1	0.0	5.6	1.5	44.0	15.0	43.0	85.0	8.6	21.92	14.38	0.02	29.0	12.0	8.0	5.0	0.0	5.0	1.21	1.02	92.88	371.52
335.0	80.0	Female	2121.0	2.0	7.5	2.7	0.8	4.5	1.2	57.0	13.0	30.0	96.0	15.61	20.12	15.92	0.13	29.0	9.0	7.0	7.0	0.0	6.0	0.56	0.26	116.3	465.2
336.0	92.0	Female	3259.0	3.0	7.4	0.6	0.9	0.0	0.0	59.0	12.0	30.0	42.0	19.73	8.9	7.18	0.42	29.0	6.0	5.0	13.0	0.0	6.0	0.45	0.36	86.4	345.6
337.0	76.0	Female	1918.0	1.0	7.1	1.3	0.8	1.5	0.0	51.0	11.0	39.0	41.0	32.64	15.82	5.91	4.52	38.0	7.0	3.0	14.0	2.0	13.0	0.86	0.61	81.82	327.28
338.0	82.0	Female	2285.0	3.0	11.0	1.1	0.5	2.3	0.0	51.0	17.0	33.0	44.0	49.6	18.68	19.12	0.94	26.0	4.0	4.0	11.0	0.0	7.0	0.05	0.11	404.0	1616.0
339.0	98.0	Female	2433.0	3.0	9.8	0.2	1.4	1.4	0.0	53.0	12.0	38.0	201.0	30.02	4.37	4.49	3.34	27.0	2.0	2.0	11.0	1.0	11.0	1.12	0.14	265.0	1060.0
340.0		Male	3593.0	5.0	6.5	1.0	0.0	32.6	0.0	41.0	14.0	46.0	107.0	34.4	34.63	25.29	0.25	26.0	13.0	10.0	13.0	0.0	11.0	0.98	0.91	17.45	69.8
341.0	84.0	Female	1946.0	2.0	0.4	0.0	1.3	5.8	1.3	62.0	14.0	25.0	54.0	18.06	20.11	12.47	0.01	34.0	12.0	7.0	11.0	0.0	4.0	0.72	0.47	147.75	591.0
342.0	88.0	Female	2286.0	4.0	1.2	0.5	1.3	2.8	1.9	46.0	17.0	38.0	45.0	14.02	21.03	9.73	0.08	31.0	13.0	6.0	9.0	0.0	3.0	1.61	0.55	84.74	338.96
343.0	104.0	Female	3516.0	4.0	0.0	2.0	1.3	18.5	0.0	29.0	27.0	45.0	42.0	27.15	37.06	19.6	0.52	48.0	19.0	10.0	14.0	0.0	8.0	0.31	0.23	13.24	52.96
344.0	96.0	Female	2859.0	3.0	4.8	1.3	0.5	1.5	0.7	55.0	15.0	34.0	140.0	17.78	10.68	4.68	0.0	32.0	6.0	3.0	11.0	0.0	12.0	0.06	0.06	63.87	255.48
345.0	85.0	Female	3343.0	3.0	4.8	0.0	2.0	0.9	0.0	40.0	12.0	48.0	64.0	16.03	6.13	8.68	0.04	35.0	4.0	6.0	11.0	0.0	15.0	0.89	1.12	74.78	299.12
346.0	81.0	Male	3114.0	2.0	4.5	0.8	1.4	0.0	0.0	63.0	13.0	24.0	40.0	39.81	30.99	17.37	0.88	41.0	13.0	7.0	17.0	0.0	2.0	1.26	1.51	100.23	400.92
347.0	86.0	Female	2879.0	5.0	5.8	0.5	2.1	5.5	1.4	62.0	11.0	29.0	126.0	37.55	34.76	17.17	6.58	40.0	13.0	6.0	14.0	2.0	5.0	4.75	5.43	122.27	489.08
348.0	85.0	Male	3032.0	5.0						55.0	16.0	29.0	30.0	40.58	62.1	90.84	1.46	30.0	9.0	13.0	6.0	0.0	2.0	0.51	0.51	253.52	1014.08
349.0	95.0	Female	1829.0	3.0	6.7	1.5	2.9	18.9	1.2	50.0	13.0	38.0	49.0	25.78	12.73	10.14	0.05	24.0	4.0	3.0	9.0	0.0	8.0	0.32	0.52	81.77	327.08
350.0	92.0	Male	4310.0	2.0	5.2	1.1	1.5	1.5	0.5	69.0	7.0	26.0	54.0	37.99	20.63	8.61	0.17	33.0	8.0	3.0	15.0	0.0	8.0	0.7	1.05	117.5	470.0
351.0	84.0	Female	2616.0	2.0	6.9	0.6	1.3	4.0	0.6	69.0	7.0	27.0	39.0	26.21	16.96	12.32	0.55	37.0	8.0	6.0	12.0	0.0	11.0	0.4	0.38	109.95	439.8
