# Supplementary material for: Sex-Specific Dietary Predictors of Blood Glucose Identified Through Decision Tree Modeling in Adults
Source: Nutrients. 2025 Sep 30;17(19):3119. doi: 10.3390/nu17193119 (PMC12525674; doi:10.3390/nu17193119)
Supplement: Supplementary file 1 [file nutrients-17-03119-s001.zip › nutrients-3894564-supplementary/Submission/FoodTree/foods_final_tree.py]

# -*- coding: utf-8 -*-

import pandas as pd
import numpy as np
from sklearn.tree import DecisionTreeRegressor, export_text
import os
from sklearn.metrics import mean_squared_error, r2_score

os.chdir('/Users/julianchan/Desktop/GlucoseData/Submission/FoodTree/')
X_train_food = pd.read_csv('X_train_food.csv')
X_test_food =  pd.read_csv('X_test_food.csv')
y_train = pd.read_csv('y_train.csv')
y_test = pd.read_csv('y_test.csv')

food_related_features = [
    'Energy_exp',
    'Grains_Actual',
    'Vegetables_Actual',
    'Dairy_Actual',
    'Protein_Actual',
    'Fruits_Actual',
    'Carb_Percent_of_calories',
    'Protein_Percent_of_calories',
    'Fat_Percent_of_calories',
    'Fiber_Percent_of_DRI',
    'Saturated_fat_g',
    'Monounsaturated_fat_g',
    'Polyunsaturated_fat_g',
    'Trans_fat_g',
    'Calories_from_fat_Percent',
    'Monounsaturated_fat_Percent',
    'Polyunsaturated_fat_Percent',
    'Saturated_fat_Percent',
    'Trans_fat_Percent',
    'Unspecified_fat_Percent',
    'PFA_18_2_Linoleic_Percent',
    'PFA_18_3_Linolenic_Percent',
    'Sugar_g',
    'Sugar_Cal',
]
X_train_food = X_train_food[food_related_features]
X_test_food = X_test_food[food_related_features] # Corrected from .drop
y_train = y_train.drop('Participant_ID', axis=1)
y_test = y_test.drop('Participant_ID', axis=1)
tree_model_food = DecisionTreeRegressor(max_depth= 3, min_samples_leaf= 10,random_state=42)
tree_model_food.fit(X_train_food, y_train)
y_pred = tree_model_food.predict(X_train_food)
r2_fat = r2_score(y_train, y_pred)
tree_rules = export_text(tree_model_food, feature_names=X_train_food.columns)
print(tree_rules)
y_pred_food = tree_model_food.predict(X_test_food)
rmse_food = np.sqrt(mean_squared_error(y_test, y_pred_food))
