# Supplementary material for: Sex-Specific Dietary Predictors of Blood Glucose Identified Through Decision Tree Modeling in Adults
Source: Nutrients. 2025 Sep 30;17(19):3119. doi: 10.3390/nu17193119 (PMC12525674; doi:10.3390/nu17193119)
Supplement: Supplementary file 1 [file nutrients-17-03119-s001.zip › nutrients-3894564-supplementary/Submission/FoodTree/X_test_food.csv]

Participant_ID	Gender	Energy_exp	Grains_Actual	Vegetables_Actual	Dairy_Actual	Protein_Actual	Fruits_Actual	Carb_Percent_of_calories	Protein_Percent_of_calories	Fat_Percent_of_calories	Fiber_Percent_of_DRI	Saturated_fat_g	Monounsaturated_fat_g	Polyunsaturated_fat_g	Trans_fat_g	Calories_from_fat_Percent	Monounsaturated_fat_Percent	Polyunsaturated_fat_Percent	Saturated_fat_Percent	Trans_fat_Percent	Unspecified_fat_Percent	PFA_18_2_Linoleic_Percent	PFA_18_3_Linolenic_Percent	Sugar_g	Sugar_Cal
189.0	Female	1477.0	2.9	0.5	1.7	0.9	0.0	50.0	17.0	36.0	62.0	21.26	20.46	7.48	0.22	32.0	12.0	4.0	12.0	0.0	3.0	0.49	0.65	75.89	303.56
34.0	Male	4919.0	0.6	1.7	3.2	2.0	0.0	53.0	13.0	33.0	90.0	42.61	24.75	18.28	0.45	38.0	8.0	6.0	14.0	0.0	11.0	0.68	0.48	104.55	418.2
60.0	Male	2442.0	5.9	0.9	0.8	6.3	0.0	28.0	25.0	47.0	45.0	17.88	22.14	9.17	0.02	21.0	9.0	4.0	7.0	0.0	2.0	0.47	0.82	150.65	602.6
304.0	Female	2902.0	2.6	3.1	0.9	4.7	0.7	52.0	13.0	35.0	58.0	17.42	19.06	7.33	0.05	38.0	10.0	4.0	10.0	0.0	15.0	1.27	1.06	87.46	349.84
254.0	Female	1308.0	2.9	1.3	0.0	1.1	1.2	47.0	13.0	42.0	31.0	7.45	7.81	4.23	0.08	35.0	11.0	6.0	11.0	0.0	8.0	1.69	1.9	34.0	136.0
234.0	Female	3575.0	3.1	0.7	1.4	9.9	0.0	36.0	23.0	42.0	123.0	21.75	16.93	22.33	0.46	27.0	7.0	9.0	8.0	0.0	3.0	1.0	1.09	61.44	245.76
137.0	Male	3190.0	6.2	0.4	2.9	8.6	2.1	47.0	16.0	40.0	105.0	34.51	29.51	12.57	0.04	32.0	12.0	5.0	14.0	0.0	2.0	1.88	2.27	124.09	496.36
318.0	Female	2157.0	7.4	0.1	0.8	3.0	2.1	45.0	20.0	36.0	51.0	25.76	18.73	13.43	0.21	30.0	8.0	6.0	11.0	0.0	5.0	0.36	0.64	106.17	424.68
323.0	Female	2356.0	1.7	0.5	2.3	0.8	0.0	52.0	15.0	34.0	53.0	17.3	17.87	7.06	0.01	25.0	9.0	4.0	9.0	0.0	4.0	1.16	0.66	164.64	658.56
91.0	Female	2789.0	2.7	1.7	0.1	11.3	2.3	46.0	18.0	37.0	63.0	17.0	7.81	3.4	0.01	28.0	3.0	1.0	7.0	0.0	16.0	0.25	0.28	101.45	405.8
133.0	Male	1982.0	4.6	1.0	1.0	10.0	0.0	50.0	20.0	32.0	120.0	12.53	19.59	11.27	0.03	30.0	12.0	7.0	8.0	0.0	3.0	0.93	0.84	42.92	171.68
332.0	Female	2213.0	6.7	1.0	1.1	3.8	1.2	78.0	12.0	13.0	75.0	33.43	19.19	17.34	0.8	48.0	10.0	9.0	17.0	0.0	13.0	0.19	0.19	65.55	262.2
313.0	Female	1994.0	4.9	0.4	2.2	2.1	4.6	63.0	11.0	24.0	53.0	8.43	9.06	8.34	1.03	13.0	4.0	4.0	4.0	0.0	1.0	0.63	0.56	247.13	988.52
156.0	Female	3162.0	3.8	2.5	2.1	14.7	1.4	42.0	20.0	38.0	46.0	34.29	28.01	21.1	0.16	42.0	12.0	9.0	15.0	0.0	6.0	1.53	1.77	67.26	269.04
336.0	Female	3259.0	7.4	0.6	0.9	0.0	0.0	59.0	12.0	30.0	42.0	19.73	8.9	7.18	0.42	29.0	6.0	5.0	13.0	0.0	6.0	0.45	0.36	86.4	345.6
326.0	Male	2875.0	9.9	0.0	3.1	9.9	1.0	50.0	14.0	38.0	75.0	20.97	32.77	9.81	0.24	28.0	11.0	3.0	7.0	0.0	6.0	0.62	0.64	93.95	375.8
118.0	Male	1983.0	2.9	1.2	0.4	8.3	0.0	44.0	17.0	41.0	38.0	26.59	29.74	19.66	0.28	33.0	11.0	7.0	10.0	0.0	6.0	0.29	0.25	131.01	524.04
291.0	Female	1377.0	4.7	0.0	1.4	4.8	2.1	65.0	14.0	25.0	191.0	19.35	12.5	14.98	0.39	36.0	8.0	10.0	12.0	0.0	6.0	0.57	0.44	51.16	204.64
160.0	Male	4682.0	13.3	0.0	4.3	5.7	0.0	47.0	13.0	42.0	77.0	51.34	41.66	20.62	0.66	38.0	11.0	5.0	13.0	0.0	9.0	1.1	0.76	231.46	925.84
136.0	Female	2302.0	6.4	2.2	0.7	8.9	2.4	48.0	16.0	38.0	33.0	25.25	22.73	23.55	0.48	38.0	9.0	9.0	10.0	0.0	10.0	1.09	0.43	127.39	509.56
245.0	Male	2352.0	6.8	1.0	1.0	6.2	2.2	48.0	11.0	41.0	42.0	16.09	19.0	16.5	0.13	29.0	10.0	8.0	8.0	0.0	2.0	0.24	0.11	89.41	357.64
36.0	Female	2692.0	2.8	0.5	0.7	0.2	0.5	48.0	27.0	27.0	82.0	27.65	35.23	27.63	0.65	47.0	16.0	13.0	13.0	0.0	5.0	1.91	2.65	58.74	234.96
287.0	Female	1670.0	4.7	0.1	0.6	3.0	1.9	45.0	29.0	27.0	121.0	18.1	16.75	10.85	0.54	39.0	12.0	18.0	13.0	0.0	5.0	0.38	0.73	55.85	223.4
177.0	Male	4661.0	12.8	1.1	8.2	16.6	5.4	50.0	19.0	31.0	37.0	101.46	53.99	36.3	1.48	40.0	9.0	6.0	16.0	0.0	9.0	6.76	8.27	333.55	1334.2
132.0	Male	2707.0	7.3	2.2	0.1	10.0	0.8	51.0	18.0	34.0	74.0	22.64	29.11	17.38	2.14	39.0	13.0	8.0	10.0	1.0	6.0	0.82	0.54	94.56	378.24
126.0	Male	4956.0	9.1	0.5	0.5	9.5	3.4	47.0	19.0	34.0	51.0	26.99	34.31	17.73	0.79	35.0	14.0	7.0	11.0	0.0	3.0	0.53	0.34	140.76	563.04
162.0	Female	2319.0	4.1	1.3	0.3	3.7	0.0	51.0	21.0	31.0	107.0	14.25	6.8	4.14	0.87	19.0	4.0	2.0	8.0	0.0	6.0	0.25	0.28	225.15	900.6
135.0	Female	2700.0	6.0	1.1	1.0	15.0	0.8	43.0	13.0	45.0	72.0	36.24	31.77	15.03	0.0	37.0	11.0	5.0	13.0	0.0	8.0	0.68	0.96	71.96	287.84
249.0	Male	6442.0	4.8	0.5	1.8	6.7	0.0	50.0	12.0	35.0	17.0	18.38	10.03	5.25	1.15	41.0	7.0	4.0	13.0	1.0	16.0	0.36	0.4	31.73	126.92
261.0	Female	2378.0	3.4	0.2	0.7	5.0	0.6	47.0	18.0	42.0	128.0	22.34	19.38	23.35	0.57	40.0	9.0	11.0	11.0	0.0	8.0	1.48	1.96	126.8	507.2
18.0	Male	747.0	7.0	0.8	2.3	2.0	2.4	64.0	16.0	21.0	27.0	24.38	6.37	6.94	0.0	25.0	3.0	3.0	10.0	0.0	9.0	0.25	0.39	135.96	543.84
40.0	Female	1516.0	6.0	0.1	1.3	4.2	0.0	40.0	31.0	30.0	38.0	29.11	14.21	12.32	0.98	34.0	7.0	6.0	14.0	0.0	7.0	0.66	0.69	100.97	403.88
117.0	Male	1992.0	11.5	0.6	1.8	2.5	0.8	33.0	22.0	46.0	34.0	11.5	15.6	5.91	0.27	29.0	12.0	5.0	9.0	0.0	3.0	0.81	0.56	57.25	229.0
153.0	Female	1863.0	1.8	1.4	0.0	1.2	0.0	36.0	34.0	30.0	75.0	9.74	4.78	5.97	0.07	34.0	5.0	6.0	9.0	0.0	15.0	0.47	0.29	36.08	144.32
289.0	Male	3435.0	5.5	1.3	1.7	4.3	1.2	48.0	15.0	38.0	52.0	19.23	18.76	16.42	0.04	32.0	9.0	8.0	10.0	0.0	5.0	0.48	0.64	98.26	393.04
214.0	Female	2735.0	7.6	1.3	1.2	3.6	0.0	58.0	17.0	26.0	28.0	11.52	16.25	9.08	0.21	24.0	10.0	6.0	7.0	0.0	1.0	0.87	1.08	67.65	270.6
267.0	Female	2360.0	16.0	0.0	1.7	11.2	0.0	56.0	26.0	21.0	126.0	37.88	10.55	8.09	2.77	35.0	3.0	3.0	12.0	1.0	16.0	0.68	0.87	74.11	296.44
270.0	Male	2609.0	10.3	2.5	1.8	8.0	1.3	53.0	16.0	34.0	145.0	42.58	26.97	9.87	1.1	40.0	10.0	4.0	15.0	0.0	10.0	1.19	1.28	116.19	464.76
312.0	Male	3244.0	4.8	0.6	1.9	3.1	1.4	60.0	10.0	32.0	70.0	24.82	11.85	7.51	0.06	38.0	7.0	4.0	14.0	0.0	14.0	0.63	0.58	78.99	315.96
154.0	Female	2362.0	2.6	2.8	0.8	13.5	2.2	36.0	17.0	47.0	58.0	10.14	18.26	9.96	0.13	24.0	9.0	5.0	5.0	0.0	4.0	0.78	0.34	81.18	324.72
157.0	Female	2396.0	2.9	1.6	0.6	5.0	0.8	55.0	11.0	34.0	54.0	10.06	9.96	8.69	0.32	31.0	7.0	6.0	7.0	0.0	9.0	0.66	0.61	86.59	346.36
349.0	Female	1829.0	6.7	1.5	2.9	18.9	1.2	50.0	13.0	38.0	49.0	25.78	12.73	10.14	0.05	24.0	4.0	3.0	9.0	0.0	8.0	0.32	0.52	81.77	327.08
78.0	Female	2161.0	3.5	0.0	2.1	2.0	0.0	49.0	21.0	31.0	37.0	14.79	14.32	12.85	0.04	19.0	6.0	5.0	6.0	0.0	1.0	0.97	0.95	244.85	979.4
48.0	Female	2920.0	5.0	1.7	3.3	8.9	0.0	47.0	21.0	32.0	55.0	27.1	22.26	12.81	0.27	31.0	8.0	5.0	10.0	0.0	8.0	1.01	0.73	131.21	524.84
243.0	Male	1304.0	6.7	0.5	4.7	3.0	0.0	59.0	19.0	25.0	154.0	32.48	28.97	14.8	1.73	41.0	12.0	6.0	13.0	1.0	9.0	0.49	0.43	115.13	460.52
346.0	Male	3114.0	4.5	0.8	1.4	0.0	0.0	63.0	13.0	24.0	40.0	39.81	30.99	17.37	0.88	41.0	13.0	7.0	17.0	0.0	2.0	1.26	1.51	100.23	400.92
58.0	Female	3287.0	3.5	3.6	0.4	7.1	0.4	47.0	15.0	40.0	150.0	27.34	7.13	5.31	0.19	46.0	4.0	3.0	15.0	0.0	24.0	0.38	0.61	39.36	157.44
41.0	Female	2916.0	8.1	4.4	0.0	19.3	3.7	52.0	23.0	27.0	71.0	26.39	12.21	10.31	0.07	36.0	6.0	5.0	13.0	0.0	11.0	0.65	0.56	68.71	274.84
280.0	Male	2375.0	11.0	0.5	2.2	7.9	0.5	29.0	17.0	58.0	38.0	34.23	19.76	10.06	0.14	33.0	8.0	4.0	13.0	0.0	9.0	3.21	1.41	106.26	425.04
164.0	Female	2754.0	4.4	3.0	1.3	2.2	0.1	55.0	17.0	29.0	52.0	28.69	19.35	9.13	1.05	45.0	11.0	5.0	16.0	1.0	13.0	0.5	0.74	43.58	174.32
