# Supplementary material for: Sex-Specific Dietary Predictors of Blood Glucose Identified Through Decision Tree Modeling in Adults
Source: Nutrients. 2025 Sep 30;17(19):3119. doi: 10.3390/nu17193119 (PMC12525674; doi:10.3390/nu17193119)
Supplement: Supplementary file 1 [file nutrients-17-03119-s001.zip › nutrients-3894564-supplementary/Submission/FoodTree/X_train_food.csv]

Participant_ID	Gender	Energy_exp	Grains_Actual	Vegetables_Actual	Dairy_Actual	Protein_Actual	Fruits_Actual	Carb_Percent_of_calories	Protein_Percent_of_calories	Fat_Percent_of_calories	Fiber_Percent_of_DRI	Saturated_fat_g	Monounsaturated_fat_g	Polyunsaturated_fat_g	Trans_fat_g	Calories_from_fat_Percent	Monounsaturated_fat_Percent	Polyunsaturated_fat_Percent	Saturated_fat_Percent	Trans_fat_Percent	Unspecified_fat_Percent	PFA_18_2_Linoleic_Percent	PFA_18_3_Linolenic_Percent	Sugar_g	Sugar_Cal
233.0	Female	3741.0	6.3	2.6	1.8	5.5	6.6	57.0	20.0	24.0	98.0	30.27	29.83	12.16	0.27	37.0	11.0	5.0	12.0	0.0	9.0	1.51	1.81	110.69	442.76
322.0	Female	2390.0	6.8	2.7	1.4	7.4	0.6	44.0	17.0	41.0	69.0	41.17	47.98	17.31	5.11	46.0	14.0	5.0	12.0	2.0	13.0	0.52	0.67	144.04	576.16
7.0	Female	1737.0	7.0	2.4	0.0	9.0	3.5	65.0	11.0	27.0	24.0	13.26	18.96	15.46	0.09	32.0	8.0	6.0	6.0	0.0	12.0	1.08	1.78	95.41	381.64
250.0	Female	2171.0	3.0	0.3	1.1	1.8	0.0	46.0	12.0	43.0	49.0	15.31	10.44	4.89	1.07	27.0	6.0	3.0	9.0	1.0	7.0	0.64	0.54	157.67	630.68
236.0	Female	2280.0	4.1	0.3	0.0	0.0	0.3	65.0	14.0	23.0	101.0	16.95	9.21	4.95	0.01	34.0	8.0	4.0	15.0	0.0	7.0	0.72	0.62	65.35	261.4
149.0	Male	3582.0	1.9	0.3	0.7	1.5	0.8	41.0	15.0	43.0	51.0	11.03	15.09	8.73	0.28	32.0	13.0	7.0	9.0	0.0	3.0	0.32	0.3	34.32	137.28
275.0	Female	2431.0	5.0	0.6	2.6	4.1	0.4	38.0	14.0	46.0	63.0	27.3	30.87	25.9	0.48	39.0	13.0	11.0	12.0	0.0	3.0	0.19	0.12	105.64	422.56
192.0	Female	2184.0	2.9	0.3	1.1	3.4	0.0	53.0	18.0	28.0	38.0	18.78	16.3	7.2	0.03	29.0	10.0	4.0	12.0	0.0	3.0	0.54	0.43	115.11	460.44
321.0	Female	2654.0	4.3	2.8	0.1	6.2	1.6	74.0	12.0	16.0	61.0	24.03	14.96	19.48	0.13	38.0	5.0	6.0	8.0	0.0	19.0	0.71	0.87	134.44	537.76
190.0	Male	4073.0	6.7	0.3	0.5	2.7	0.4	54.0	12.0	37.0	82.0	13.84	5.45	3.16	1.0	24.0	3.0	2.0	7.0	0.0	3.0	0.15	0.1	160.19	640.76
317.0	Female	2292.0	7.3	1.5	1.5	7.0	3.0	47.0	16.0	39.0	76.0	17.29	23.28	29.05	0.65	30.0	9.0	11.0	7.0	0.0	3.0	0.97	1.0	122.37	489.48
191.0	Female	218.0	3.2	0.2	0.5	3.6	0.0	54.0	18.0	31.0	71.0	21.01	18.27	7.76	0.3	42.0	14.0	6.0	16.0	0.0	6.0	0.37	0.43	45.34	181.36
64.0	Female	1518.0	6.1	1.1	1.3	0.9	1.2	45.0	20.0	35.0	99.0	36.2	22.3	20.97	0.0	47.0	11.0	11.0	18.0	0.0	7.0	1.69	0.5	72.63	290.52
23.0	Female	1545.0	2.9	0.7	1.0	5.4	0.5	51.0	13.0	38.0	71.0	18.96	20.05	16.74	0.55	32.0	10.0	8.0	9.0	0.0	4.0	1.23	1.41	101.06	404.24
71.0	Female	2620.0	2.9	2.2	0.0	0.0	0.0	39.0	15.0	47.0	26.0	17.93	21.16	12.21	0.17	30.0	11.0	6.0	9.0	0.0	4.0	0.92	0.73	115.33	461.32
240.0	Female	2936.0	4.9	2.3	1.9	6.3	0.6	41.0	16.0	45.0	70.0	27.16	14.34	9.82	0.17	34.0	8.0	5.0	15.0	0.0	6.0	0.5	0.56	62.08	248.32
85.0	Female	2193.0	9.4	0.5	1.6	3.0	0.0	35.0	25.0	41.0	16.0	17.94	8.35	3.72	0.0	36.0	6.0	3.0	13.0	0.0	15.0	0.2	0.59	62.41	249.64
339.0	Female	2433.0	9.8	0.2	1.4	1.4	0.0	53.0	12.0	38.0	201.0	30.02	4.37	4.49	3.34	27.0	2.0	2.0	11.0	1.0	11.0	1.12	0.14	265.0	1060.0
170.0	Male	2392.0	3.5	0.0	1.0	2.1	0.0	45.0	18.0	40.0	59.0	13.74	20.49	7.99	1.53	39.0	17.0	6.0	11.0	1.0	4.0	0.42	0.36	28.39	113.56
269.0	Male	3410.0	9.1	1.1	1.4	4.9	0.9	52.0	13.0	36.0	49.0	35.59	40.15	24.73	0.29	37.0	12.0	8.0	11.0	0.0	6.0	0.51	0.37	106.0	424.0
107.0	Male	2921.0	3.2	0.0	0.0	2.9	0.8	45.0	19.0	28.0	39.0	21.66	23.78	12.0	0.1	26.0	10.0	5.0	9.0	0.0	3.0	0.39	0.65	130.05	520.2
253.0	Female	2404.0	6.9	1.0	1.5	3.5	4.0	45.0	24.0	32.0	66.0	22.29	54.37	13.29	0.02	39.0	17.0	4.0	7.0	0.0	10.0	0.22	0.47	177.53	710.12
310.0	Male	3116.0	5.9	1.8	4.3	7.8	0.0	58.0	24.0	19.0	80.0	45.06	30.06	14.34	0.7	28.0	3.0	6.0	9.0	0.0	10.0	1.01	0.8	78.78	315.12
81.0	Male	3877.0	6.4	2.3	2.5	6.0	2.4	47.0	13.0	41.0	28.0	29.54	50.23	18.72	0.64	31.0	12.0	5.0	7.0	0.0	6.0	0.99	0.63	155.93	623.72
239.0	Male	1564.0	2.0	0.0	2.0	2.2	0.0	73.0	11.0	20.0	54.0	13.4	8.13	4.41	0.02	31.0	8.0	4.0	13.0	0.0	6.0	0.67	1.17	47.85	191.4
227.0	Female	2909.0	8.9	0.2	1.9	4.7	0.6	50.0	13.0	38.0	56.0	22.19	13.23	7.98	0.11	29.0	7.0	4.0	11.0	0.0	6.0	0.94	1.42	42.56	170.24
52.0	Female	1799.0	4.2	1.0	0.6	4.1	1.0	50.0	13.0	38.0	38.0	18.98	20.24	5.24	0.69	29.0	11.0	3.0	11.0	0.0	4.0	0.38	0.35	51.79	207.16
274.0	Male	2579.0	10.2	0.0	2.3	2.8	1.9	65.0	18.0	19.0	74.0	23.91	22.29	11.87	2.35	30.0	9.0	5.0	10.0	1.0	6.0	1.82	2.0	135.77	543.08
196.0	Female	2587.0	8.2	2.5	5.4	2.8	0.0	37.0	21.0	45.0	118.0	40.88	20.71	17.99	0.96	39.0	8.0	7.0	16.0	0.0	7.0	0.4	0.42	123.26	493.04
222.0	Female	2025.0	2.7	0.3	1.9	0.0	1.4	49.0	16.0	37.0	95.0	31.2	4.99	2.27	1.26	29.0	3.0	1.0	17.0	1.0	8.0	1.47	1.05	114.55	458.2
3.0	Male	3165.0	7.5	1.2	5.9	3.1	1.5	45.0	22.0	35.0	57.0	41.1	28.64	20.36	0.0	32.0	11.0	6.0	12.0	0.0	3.0	1.06	1.3	205.66	822.64
155.0	Male	3502.0	11.4	1.6	2.0	4.9	0.5	68.0	12.0	21.0	53.0	46.65	23.36	14.79	1.25	38.0	6.0	4.0	12.0	0.0	15.0	0.65	0.69	102.91	411.64
98.0	Male	3800.0	8.2	0.9	1.6	1.3	0.0	43.0	10.0	47.0	46.0	19.87	25.5	11.85	0.04	23.0	8.0	4.0	6.0	0.0	5.0	0.61	0.61	115.58	462.32
337.0	Female	1918.0	7.1	1.3	0.8	1.5	0.0	51.0	11.0	39.0	41.0	32.64	15.82	5.91	4.52	38.0	7.0	3.0	14.0	2.0	13.0	0.86	0.61	81.82	327.28
342.0	Female	2286.0	1.2	0.5	1.3	2.8	1.9	46.0	17.0	38.0	45.0	14.02	21.03	9.73	0.08	31.0	13.0	6.0	9.0	0.0	3.0	1.61	0.55	84.74	338.96
163.0	Female	3917.0	3.8	1.0	1.7	0.8	1.8	60.0	13.0	33.0	301.0	9.69	8.12	5.01	0.21	20.0	6.0	4.0	7.0	0.0	3.0	0.41	0.36	119.74	478.96
307.0	Female	1293.0	4.9	0.3	0.5	5.6	0.5	47.0	14.0	40.0	39.0	23.71	27.82	14.92	0.91	41.0	14.0	7.0	12.0	0.0	8.0	1.65	0.58	80.27	321.08
72.0	Female	2376.0	5.5	1.8	2.4	6.4	0.6	52.0	16.0	32.0	48.0	24.77	15.02	8.4	1.43	31.0	8.0	4.0	13.0	1.0	6.0	0.62	0.52	160.57	642.28
341.0	Female	1946.0	0.4	0.0	1.3	5.8	1.3	62.0	14.0	25.0	54.0	18.06	20.11	12.47	0.01	34.0	12.0	7.0	11.0	0.0	4.0	0.72	0.47	147.75	591.0
127.0	Female	2057.0	6.7	0.4	0.5	3.0	2.6	51.0	14.0	37.0	45.0	9.79	17.33	11.01	0.16	25.0	10.0	6.0	6.0	0.0	4.0	0.88	0.92	114.71	458.84
44.0	Male	2791.0	3.6	0.8	0.4	3.9	1.1	62.0	13.0	26.0	62.0	14.3	10.78	5.26	0.69	34.0	7.0	4.0	10.0	0.0	13.0	0.25	0.3	47.73	190.92
276.0	Female	2064.0	8.9	1.4	0.9	4.1	1.2	52.0	20.0	31.0	154.0	14.66	3.94	2.44	0.29	19.0	2.0	1.0	7.0	0.0	9.0	0.44	0.44	80.12	320.48
204.0	Female	2259.0	2.9	2.0	1.7	7.5	0.0	53.0	13.0	35.0	41.0	21.45	6.86	1.57	0.25	39.0	5.0	1.0	14.0	0.0	19.0	0.54	0.45	35.48	141.92
66.0	Female	3684.0	8.1	4.4	0.0	19.3	3.7	42.0	21.0	39.0	41.0	31.74	13.89	7.94	0.81	39.0	5.0	3.0	12.0	0.0	19.0	0.53	0.43	135.7	542.8
22.0	Female	1871.0	6.7	1.5	0.0	3.3	0.0	46.0	28.0	31.0	203.0	9.78	6.53	2.15	0.0	20.0	5.0	2.0	8.0	0.0	4.0	0.09	0.21	98.81	395.24
345.0	Female	3343.0	4.8	0.0	2.0	0.9	0.0	40.0	12.0	48.0	64.0	16.03	6.13	8.68	0.04	35.0	4.0	6.0	11.0	0.0	15.0	0.89	1.12	74.78	299.12
305.0	Female	2631.0	11.0	1.1	3.4	9.5	0.9	50.0	17.0	35.0	92.0	49.94	34.48	19.42	1.89	42.0	11.0	6.0	15.0	1.0	9.0	1.03	1.68	85.33	341.32
11.0	Female	3331.0	4.2	0.6	0.4	7.7	0.5	51.0	18.0	33.0	88.0	25.18	13.07	9.64	1.16	38.0	7.0	5.0	14.0	1.0	11.0	0.68	0.94	108.68	434.72
54.0	Female	3286.0	7.1	1.6	6.8	3.5	0.0	50.0	12.0	39.0	44.0	4.62	5.23	3.54	0.0	18.0	4.0	3.0	3.0	0.0	8.0	0.23	0.34	91.76	367.04
241.0	Male	2848.0	5.7	0.5	3.0	5.3	0.5	55.0	13.0	33.0	42.0	30.34	18.65	10.44	0.02	34.0	9.0	5.0	15.0	0.0	5.0	0.77	0.92	133.24	532.96
6.0	Female	2281.0	3.8	0.0	0.0	6.2	0.8	47.0	21.0	33.0	95.0	16.52	9.76	8.31	0.82	34.0	5.0	4.0	9.0	0.0	15.0	0.63	0.53	74.68	298.72
65.0	Female	1878.0	6.0	0.1	1.3	4.2	0.0	60.0	18.0	24.0	24.0	12.52	19.92	13.15	0.11	47.0	19.0	13.0	12.0	0.0	3.0	1.01	0.37	31.61	126.44
277.0	Female	3901.0	9.7	2.3	0.0	5.0	0.3	67.0	10.0	25.0	109.0	23.51	24.18	10.85	0.17	36.0	12.0	6.0	12.0	0.0	5.0	0.78	0.66	44.39	177.56
282.0	Male	2904.0	9.8	1.3	0.1	3.6	1.5	54.0	18.0	29.0	75.0	49.96	39.02	27.02	2.16	47.0	14.0	9.0	17.0	1.0	6.0	0.05	0.04	65.07	260.28
219.0	Male	3789.0	3.0	1.0	1.1	2.4	0.8	55.0	14.0	33.0	77.0	17.74	13.29	8.64	0.34	32.0	7.0	4.0	9.0	0.0	13.0	1.2	2.0	102.33	409.32
281.0	Male	5402.0	4.5	0.0	4.2	13.9	0.0	44.0	20.0	38.0	88.0	68.88	53.13	59.23	0.32	48.0	13.0	15.0	17.0	0.0	3.0	1.4	1.59	147.89	591.56
19.0	Male	2656.0	8.6	3.1	0.6	20.1	2.4	48.0	20.0	34.0	40.0	35.24	39.31	19.98	0.22	33.0	12.0	6.0	11.0	0.0	4.0	0.99	1.35	108.24	432.96
128.0	Female	3120.0	2.3	1.5	1.6	3.5	0.0	45.0	14.0	35.0	62.0	25.21	21.85	5.47	5.8	33.0	9.0	2.0	11.0	3.0	8.0	0.84	0.77	160.4	641.6
223.0	Female	3096.0	5.7	0.1	0.9	4.9	0.0	51.0	14.0	38.0	118.0	16.94	26.21	19.09	0.12	30.0	11.0	8.0	7.0	0.0	3.0	1.62	0.14	171.5	686.0
283.0	Female	3592.0	14.6	0.0	2.6	1.5	0.0	55.0	19.0	29.0	141.0	16.78	11.33	2.65	0.0	24.0	5.0	1.0	7.0	0.0	11.0	0.56	0.57	92.76	371.04
314.0	Female	2579.0	3.7	0.7	0.7	6.7	1.6	65.0	10.0	28.0	59.0	10.42	18.28	8.97	0.73	32.0	13.0	6.0	7.0	1.0	5.0	0.54	0.49	53.52	214.08
1.0	Female	1587.0	5.9	0.3	0.8	11.8	0.0	50.0	17.0	32.0	55.0	43.07	51.22	18.29	1.82	44.0	18.0	6.0	15.0	1.0	4.0	1.33	0.85	126.32	505.28
350.0	Male	4310.0	5.2	1.1	1.5	1.5	0.5	69.0	7.0	26.0	54.0	37.99	20.63	8.61	0.17	33.0	8.0	3.0	15.0	0.0	8.0	0.7	1.05	117.5	470.0
297.0	Female	2962.0	2.0	2.0	1.1	3.2	1.8	60.0	18.0	24.0	116.0	21.62	22.89	15.77	1.36	41.0	13.0	9.0	13.0	1.0	5.0	0.78	0.97	95.0	380.0
138.0	Female	3521.0	8.2	0.5	6.6	2.3	0.0	55.0	17.0	33.0	142.0	24.26	12.91	4.55	0.63	23.0	6.0	2.0	11.0	0.0	3.0	0.7	0.58	102.35	409.4
244.0	Male	3489.0	5.4	0.0	4.0	1.1	0.0	46.0	16.0	38.0	61.0	26.53	11.89	7.44	0.87	39.0	8.0	5.0	17.0	1.0	9.0	0.89	0.69	28.16	112.64
131.0	Female	2262.0	4.3	2.5	2.1	13.4	2.7	49.0	17.0	35.0	68.0	21.21	35.11	10.76	0.08	40.0	16.0	5.0	10.0	0.0	9.0	0.76	0.78	76.68	306.72
87.0	Female	2588.0	3.3	0.6	0.6	5.4	0.3	56.0	13.0	34.0	56.0	13.38	13.4	13.82	0.97	31.0	8.0	8.0	8.0	1.0	8.0	1.05	1.55	100.67	402.68
311.0	Male	4385.0	5.0	5.1	0.1	8.5	0.5	50.0	15.0	36.0	94.0	33.02	34.42	19.23	0.65	37.0	12.0	11.0	7.0	0.0	7.0	0.36	0.29	64.04	256.16
55.0	Male	2195.0	4.4	0.5	1.6	4.1	0.4	34.0	30.0	39.0	55.0	28.95	32.4	16.43	1.08	28.0	11.0	5.0	9.0	0.0	2.0	0.82	1.33	253.53	1014.12
80.0	Female	2251.0	9.5	5.8	2.7	18.8	3.2	49.0	17.0	31.0	58.0	23.91	16.82	12.35	0.25	32.0	8.0	6.0	12.0	0.0	6.0	0.9	1.2	114.24	456.96
218.0	Male	2279.0	11.5	0.6	1.8	11.3	0.0	69.0	13.0	25.0	134.0	46.04	56.62	30.55	1.91	47.0	19.0	10.0	15.0	1.0	2.0	0.45	0.37	84.98	339.92
301.0	Male	1773.0	6.6	0.3	1.8	2.4	0.0	35.0	24.0	38.0	87.0	12.79	11.5	8.04	0.43	25.0	7.0	5.0	8.0	0.0	5.0	0.3	0.54	82.98	331.92
302.0	Female	1548.0	1.7	0.5	0.1	3.1	1.6	63.0	18.0	23.0	64.0	11.91	10.65	6.51	0.57	33.0	11.0	7.0	12.0	1.0	3.0	1.05	0.33	67.05	268.2
49.0	Female	2816.0	3.6	0.9	2.0	4.0	0.4	51.0	13.0	29.0	56.0	11.94	33.45	28.35	0.0	33.0	9.0	8.0	3.0	0.0	12.0	1.54	5.25	186.71	746.84
47.0	Male	3241.0	5.5	1.8	2.4	6.4	0.6	49.0	15.0	38.0	44.0	19.38	26.75	21.35	1.16	34.0	12.0	10.0	9.0	1.0	3.0	1.11	1.23	67.74	270.96
334.0	Male	3103.0	8.1	0.1	0.0	5.6	1.5	44.0	15.0	43.0	85.0	8.6	21.92	14.38	0.02	29.0	12.0	8.0	5.0	0.0	5.0	1.21	1.02	92.88	371.52
286.0	Female	2889.0	6.7	0.9	3.3	1.7	0.0	49.0	19.0	37.0	173.0	48.78	38.62	28.95	0.83	39.0	12.0	9.0	15.0	0.0	3.0	0.72	0.86	152.11	608.44
159.0	Male	3633.0	5.0	2.8	3.5	14.6	1.0	58.0	12.0	34.0	376.0	24.45	15.3	11.59	2.72	24.0	5.0	3.0	7.0	1.0	8.0	0.51	0.6	196.9	787.6
79.0	Female	656.0	5.8	1.3	0.3	7.7	0.6	51.0	16.0	34.0	28.0	17.44	9.59	6.08	0.0	28.0	6.0	4.0	11.0	0.0	8.0	0.53	0.14	87.75	351.0
316.0	Female	2125.0	3.8	1.2	1.9	4.4	0.8	47.0	14.0	39.0	50.0	37.86	38.21	13.02	1.42	43.0	17.0	6.0	17.0	1.0	3.0	2.2	2.25	82.29	329.16
99.0	Female	3645.0	7.1	0.2	0.7	3.7	0.3	49.0	17.0	35.0	39.0	20.81	12.91	14.02	0.98	32.0	7.0	7.0	11.0	1.0	6.0	1.02	0.85	114.0	456.0
188.0	Male	3368.0	9.5	0.0	1.5	7.4	1.3	40.0	14.0	48.0	106.0	52.76	24.18	2.87	1.38	35.0	7.0	1.0	16.0	0.0	11.0	0.12	0.52	80.7	322.8
298.0	Female	3873.0	5.8	1.5	2.8	4.3	1.1	47.0	18.0	38.0	141.0	28.77	19.76	10.77	0.3	34.0	8.0	12.0	15.0	0.0	8.0	1.1	1.02	151.02	604.08
86.0	Female	2346.0	3.1	0.4	0.4	5.3	3.4	24.0	43.0	32.0	50.0	21.87	7.5	7.25	0.4	37.0	4.0	4.0	11.0	0.0	17.0	0.58	0.28	55.38	221.52
273.0	Female	2272.0	1.8	0.5	2.6	2.9	0.0	47.0	15.0	42.0	144.0	13.5	12.48	7.54	0.06	28.0	8.0	5.0	8.0	0.0	7.0	0.56	0.64	132.19	528.76
5.0	Male	3644.0	9.4	0.1	3.1	10.6	4.2	62.0	16.0	25.0	71.0	31.96	46.75	15.8	0.51	28.0	11.0	4.0	7.0	0.0	6.0	0.58	0.3	362.53	1450.12
215.0	Female	2896.0	5.1	1.2	3.2	5.2	2.3	15.0	20.0	67.0	32.0	39.73	35.51	11.04	0.59	42.0	14.0	4.0	17.0	0.0	7.0	0.51	0.56	112.94	451.76
112.0	Male	3044.0	9.8	0.5	1.3	11.5	1.6	49.0	25.0	28.0	116.0	12.7	2.5	3.25	0.51	23.0	2.0	2.0	9.0	0.0	9.0	0.16	0.18	100.86	403.44
264.0	Female	530.0	4.4	1.6	0.9	2.9	2.0	58.0	14.0	32.0	81.0	11.68	14.95	9.47	0.13	28.0	10.0	6.0	8.0	0.0	4.0	1.27	0.88	51.19	204.76
329.0	Male	4002.0	7.6	1.6	3.8	8.1	0.0	46.0	13.0	41.0	56.0	38.69	37.4	18.38	0.48	35.0	12.0	6.0	13.0	0.0	4.0	0.18	0.26	161.17	644.68
327.0	Female	2758.0	1.0	1.6	0.2	5.3	1.3	39.0	19.0	42.0	94.0	15.5	12.4	8.45	0.06	45.0	13.0	9.0	16.0	0.0	8.0	1.35	0.91	30.7	122.8
335.0	Female	2121.0	7.5	2.7	0.8	4.5	1.2	57.0	13.0	30.0	96.0	15.61	20.12	15.92	0.13	29.0	9.0	7.0	7.0	0.0	6.0	0.56	0.26	116.3	465.2
101.0	Male	3764.0	1.5	0.0	1.1	4.3	1.6	55.0	15.0	32.0	53.0	26.17	28.15	16.21	0.14	26.0	9.0	5.0	8.0	0.0	4.0	0.87	0.44	56.21	224.84
158.0	Female	2343.0	8.7	1.7	2.0	1.3	1.1	49.0	17.0	36.0	69.0	17.14	11.44	10.87	0.18	23.0	4.0	4.0	6.0	0.0	9.0	0.76	1.03	205.19	820.76
68.0	Female	1197.0	5.7	0.8	0.5	4.7	0.0	60.0	12.0	29.0	32.0	17.34	8.99	3.51	2.28	31.0	6.0	2.0	11.0	1.0	10.0	0.26	0.22	48.93	195.72
14.0	Female	2216.0	6.3	1.2	3.1	8.1	1.6	49.0	17.0	34.0	46.0	20.65	21.04	10.39	0.15	33.0	8.0	4.0	8.0	0.0	12.0	0.71	1.28	123.34	493.36
221.0	Female	54.0	3.1	3.0	1.2	0.0	2.5	45.0	20.0	40.0	137.0	7.82	15.88	10.05	0.12	25.0	10.0	6.0	5.0	0.0	4.0	0.17	0.15	117.95	471.8
171.0	Female	1538.0	5.5	0.1	1.0	3.7	0.3	52.0	13.0	36.0	59.0	20.02	12.56	6.45	0.66	38.0	8.0	4.0	12.0	0.0	14.0	0.47	0.57	32.53	130.12
161.0	Female	945.0	5.8	0.3	2.1	2.3	0.3	58.0	14.0	30.0	31.0	23.16	16.29	8.61	0.01	31.0	10.0	5.0	14.0	0.0	3.0	0.63	0.81	95.95	383.8
325.0	Male	2808.0	2.7	0.9	0.7	8.0	0.4	62.0	12.0	29.0	75.0	24.12	34.36	11.12	0.02	33.0	12.0	4.0	8.0	0.0	9.0	0.26	0.26	107.35	429.4
330.0	Male	5651.0	5.3	0.8	1.7	6.4	0.0	37.0	16.0	49.0	89.0	17.84	11.86	4.39	0.21	28.0	6.0	9.0	2.0	0.0	11.0	0.42	0.29	35.24	140.96
169.0	Female	3440.0	7.4	1.4	5.9	11.3	5.2	35.0	20.0	46.0	37.0	30.82	16.92	15.7	0.27	25.0	5.0	4.0	9.0	0.0	8.0	1.09	1.82	228.87	915.48
17.0	Female	2264.0	1.9	1.9	0.7	3.9	2.9	64.0	11.0	28.0	37.0	22.31	36.35	10.83	0.02	44.0	22.0	6.0	13.0	0.0	3.0	0.74	0.83	98.64	394.56
28.0	Female	2141.0	7.1	0.4	0.8	3.8	1.0	48.0	21.0	34.0	89.0	17.43	14.5	9.37	0.5	31.0	7.0	5.0	9.0	0.0	10.0	0.46	0.71	68.3	273.2
125.0	Male	3666.0	4.0	0.0	0.8	0.0	0.9	47.0	43.0	14.0	67.0	12.97	18.05	14.11	0.4	27.0	9.0	7.0	7.0	0.0	4.0	0.6	1.01	32.88	131.52
319.0	Female	2378.0	7.6	0.2	2.4	2.4	0.0	37.0	26.0	37.0	50.0	31.27	15.88	5.05	5.03	39.0	8.0	2.0	15.0	2.0	11.0	0.56	0.4	107.34	429.36
260.0	Female	1553.0	1.5	1.4	0.4	4.2	0.2	51.0	16.0	35.0	62.0	26.56	26.09	4.36	1.0	44.0	15.0	3.0	15.0	1.0	11.0	1.03	1.32	50.18	200.72
37.0	Female	2669.0	5.2	1.7	2.8	5.5	0.0	51.0	15.0	35.0	59.0	6.65	6.29	3.26	0.12	21.0	6.0	3.0	6.0	0.0	6.0	0.16	0.24	96.71	386.84
148.0	Female	2606.0	5.3	1.2	0.4	4.2	0.2	62.0	11.0	27.0	60.0	18.19	13.1	5.43	0.13	29.0	7.0	3.0	10.0	0.0	9.0	1.07	1.22	95.28	381.12
324.0	Female	3231.0	4.7	0.6	1.5	0.3	0.0	54.0	15.0	33.0	37.0	19.46	24.29	14.99	0.57	38.0	15.0	9.0	12.0	0.0	2.0	0.49	0.2	53.91	215.64
266.0	Male	1887.0	4.6	0.0	1.0	1.6	1.8	29.0	31.0	39.0	45.0	12.66	14.92	9.33	0.44	21.0	7.0	4.0	6.0	0.0	4.0	0.69	0.19	95.58	382.32
315.0	Male	3528.0	4.2	1.4	0.1	5.7	5.1	48.0	13.0	39.0	46.0	14.85	16.69	10.58	0.35	28.0	10.0	6.0	9.0	0.0	3.0	0.95	0.91	137.5	550.0
333.0	Female	2912.0	6.9	0.3	0.0	3.0	0.6	46.0	23.0	32.0	67.0	9.7	8.65	7.64	0.26	24.0	7.0	6.0	8.0	0.0	4.0	0.79	0.49	57.68	230.72
129.0	Male	4296.0	8.3	1.7	1.8	7.1	0.0	44.0	14.0	44.0	60.0	30.35	25.5	14.85	0.88	36.0	9.0	5.0	11.0	0.0	10.0	0.4	0.53	131.77	527.08
113.0	Male	3484.0	5.7	2.7	0.0	4.4	0.0	49.0	17.0	35.0	59.0	30.24	13.25	6.73	0.16	36.0	5.0	3.0	11.0	0.0	17.0	0.27	0.31	72.2	288.8
217.0	Female	1947.0	7.8	0.6	1.4	2.3	0.1	62.0	11.0	29.0	50.0	34.67	14.45	7.75	1.02	46.0	8.0	4.0	19.0	1.0	14.0	1.18	0.99	24.48	97.92
102.0	Female	1846.0	6.9	0.9	2.6	9.5	0.6	34.0	26.0	44.0	63.0	8.04	8.14	10.56	0.0	27.0	7.0	10.0	7.0	0.0	3.0	0.19	0.09	85.84	343.36
347.0	Female	2879.0	5.8	0.5	2.1	5.5	1.4	62.0	11.0	29.0	126.0	37.55	34.76	17.17	6.58	40.0	13.0	6.0	14.0	2.0	5.0	4.75	5.43	122.27	489.08
120.0	Female	1659.0	0.8	1.3	1.2	1.1	0.0	54.0	13.0	33.0	41.0	10.07	8.83	5.33	0.66	26.0	8.0	5.0	9.0	1.0	4.0	0.41	0.31	15.48	61.92
100.0	Female	2322.0	6.3	0.6	1.3	15.1	0.5	65.0	8.0	29.0	64.0	14.74	15.45	11.72	0.71	33.0	10.0	8.0	10.0	0.0	5.0	0.95	0.85	36.52	146.08
168.0	Female	1785.0	5.2	0.2	1.1	3.8	0.5	54.0	17.0	32.0	92.0	20.25	17.29	12.92	1.0	36.0	9.0	7.0	11.0	1.0	8.0	1.03	1.2	74.77	299.08
43.0	Female	2376.0	5.7	0.8	0.5	4.7	0.0	46.0	18.0	37.0	49.0	34.09	27.98	10.63	0.5	42.0	15.0	6.0	18.0	0.0	3.0	0.76	0.87	74.78	299.12
119.0	Female	3138.0	2.5	0.4	0.5	2.5	0.0	54.0	16.0	30.0	75.0	12.77	15.36	5.44	0.52	28.0	9.0	3.0	8.0	0.0	8.0	0.98	0.65	97.76	391.04
306.0	Female	2712.0	5.9	1.8	0.0	4.2	2.8	45.0	20.0	36.0	45.0	14.75	20.68	15.27	0.02	27.0	9.0	6.0	6.0	0.0	6.0	1.23	0.89	110.87	443.48
343.0	Female	3516.0	0.0	2.0	1.3	18.5	0.0	29.0	27.0	45.0	42.0	27.15	37.06	19.6	0.52	48.0	19.0	10.0	14.0	0.0	8.0	0.31	0.23	13.24	52.96
258.0	Female	2866.0	5.7	3.7	0.3	6.3	1.1	44.0	15.0	39.0	51.0	7.76	10.96	9.58	0.34	24.0	8.0	7.0	6.0	0.0	3.0	1.12	0.83	36.38	145.52
76.0	Female	2569.0	0.4	3.1	1.0	4.6	2.0	47.0	23.0	33.0	65.0	27.36	26.15	10.23	0.81	33.0	11.0	4.0	11.0	0.0	7.0	0.77	1.04	102.98	411.92
303.0	Female	2242.0	5.5	0.3	0.0	0.0	1.9	54.0	21.0	28.0	113.0	14.43	12.04	13.46	1.31	29.0	6.0	7.0	8.0	1.0	7.0	0.43	0.71	113.74	454.96
344.0	Female	2859.0	4.8	1.3	0.5	1.5	0.7	55.0	15.0	34.0	140.0	17.78	10.68	4.68	0.0	32.0	6.0	3.0	11.0	0.0	12.0	0.06	0.06	63.87	255.48
2.0	Female	3166.0	5.4	1.3	0.5	5.0	2.3	62.0	15.0	28.0	118.0	23.18	25.49	14.59	0.16	34.0	12.0	7.0	11.0	0.0	5.0	1.07	0.75	128.24	512.96
108.0	Female	2000.0	0.8	0.0	0.0	2.6	0.0	45.0	20.0	37.0	78.0	5.65	0.74	0.84	0.01	38.0	7.0	8.0	6.0	0.0	18.0	0.03	0.02	45.06	180.24
288.0	Male	3314.0	18.3	0.0	4.6	2.0	0.0	53.0	12.0	34.0	30.0	59.8	35.93	17.25	3.85	29.0	7.0	3.0	12.0	1.0	7.0	0.84	1.17	444.67	1778.68
259.0	Female	5756.0	7.6	0.4	0.8	2.6	1.3	47.0	13.0	39.0	68.0	25.96	23.59	15.22	0.2	38.0	10.0	7.0	11.0	0.0	9.0	0.26	0.37	79.7	318.8
290.0	Female	1578.0	2.9	0.4	2.8	5.1	0.5	39.0	28.0	34.0	63.0	35.52	25.1	7.84	0.03	39.0	11.0	3.0	16.0	0.0	9.0	1.19	0.52	91.63	366.52
213.0	Male	3504.0	6.6	0.7	2.0	4.0	0.0	55.0	17.0	28.0	44.0	45.16	22.88	9.99	2.36	42.0	8.0	3.0	15.0	1.0	15.0	0.21	0.34	97.59	390.36
195.0	Female	3389.0	5.3	1.6	0.7	4.0	0.5	63.0	9.0	28.0	55.0	14.83	16.75	18.04	0.41	39.0	9.0	10.0	8.0	0.0	11.0	1.13	1.36	59.99	239.96
235.0	Male	1746.0	7.5	0.4	4.5	6.5	0.0	52.0	19.0	31.0	51.0	20.88	21.95	19.59	0.07	33.0	10.0	9.0	10.0	0.0	4.0	0.21	0.22	69.73	278.92
166.0	Female	2470.0	2.8	0.3	0.8	2.0	0.4	68.0	15.0	18.0	67.0	12.9	4.69	2.79	0.03	33.0	4.0	2.0	10.0	0.0	17.0	0.18	0.13	56.92	227.68
150.0	Male	3399.0	6.2	0.6	1.3	4.1	2.0	43.0	15.0	44.0	62.0	20.27	19.78	15.1	0.01	29.0	8.0	6.0	8.0	0.0	7.0	0.46	0.46	88.0	352.0
242.0	Male	4104.0	8.8	0.9	5.4	10.1	0.0	52.0	13.0	36.0	98.0	45.45	20.98	20.63	6.82	31.0	5.0	5.0	11.0	2.0	8.0	0.59	0.2	194.03	776.12
351.0	Female	2616.0	6.9	0.6	1.3	4.0	0.6	69.0	7.0	27.0	39.0	26.21	16.96	12.32	0.55	37.0	8.0	6.0	12.0	0.0	11.0	0.4	0.38	109.95	439.8
42.0	Female	2624.0	4.6	0.1	0.6	1.9	2.1	50.0	19.0	32.0	51.0	41.59	52.82	41.26	0.08	34.0	12.0	9.0	9.0	0.0	4.0	2.33	9.67	122.4	489.6
338.0	Female	2285.0	11.0	1.1	0.5	2.3	0.0	51.0	17.0	33.0	44.0	49.6	18.68	19.12	0.94	26.0	4.0	4.0	11.0	0.0	7.0	0.05	0.11	404.0	1616.0
141.0	Male	2091.0	15.3	0.2	4.3	5.3	3.0	48.0	11.0	44.0	103.0	31.81	21.45	18.13	0.78	26.0	6.0	5.0	9.0	0.0	5.0	1.01	0.6	199.55	798.2
216.0	Female	662.0	5.6	0.6	0.0	3.6	1.1	56.0	17.0	28.0	45.0	7.47	8.18	8.39	0.24	19.0	5.0	6.0	5.0	0.0	3.0	0.54	0.32	78.0	312.0
31.0	Female	2794.0	4.4	0.5	3.9	3.8	0.6	55.0	24.0	23.0	27.0	22.96	26.68	19.87	0.02	44.0	13.0	10.0	11.0	0.0	11.0	1.47	1.86	60.0	240.0
172.0	Female	3626.0	5.0	0.9	0.5	5.0	0.0	43.0	22.0	36.0	34.0	20.2	21.01	16.06	0.0	41.0	12.0	9.0	12.0	0.0	9.0	1.02	1.03	45.65	182.6
328.0	Female	2524.0	7.9	1.6	1.8	7.2	2.4	64.0	15.0	27.0	264.0	18.13	39.15	17.49	0.11	34.0	15.0	7.0	7.0	0.0	6.0	0.86	0.92	153.88	615.52
210.0	Female	520.0	2.6	0.6	1.0	2.4	0.6	42.0	15.0	45.0	70.0	23.85	14.75	12.26	0.3	36.0	8.0	7.0	13.0	0.0	7.0	0.22	0.34	65.6	262.4
