# Supplementary material for: Sex-Specific Dietary Predictors of Blood Glucose Identified Through Decision Tree Modeling in Adults
Source: Nutrients. 2025 Sep 30;17(19):3119. doi: 10.3390/nu17193119 (PMC12525674; doi:10.3390/nu17193119)
Supplement: Supplementary file 1 [file nutrients-17-03119-s001.zip › nutrients-3894564-supplementary/Submission/FoodTree/y_test.csv]

GLU_mg_dL	Participant_ID
97.0	189.0
100.0	34.0
94.0	60.0
84.0	304.0
125.0	254.0
76.0	234.0
93.0	137.0
83.0	318.0
91.0	323.0
90.0	91.0
97.0	133.0
74.0	332.0
92.0	313.0
146.0	156.0
92.0	336.0
85.0	326.0
111.0	118.0
87.0	291.0
91.0	160.0
81.0	136.0
93.0	245.0
92.0	36.0
79.0	287.0
96.0	177.0
90.0	132.0
96.0	126.0
90.0	162.0
74.0	135.0
99.0	249.0
84.0	261.0
99.0	18.0
87.0	40.0
106.0	117.0
78.0	153.0
93.0	289.0
89.0	214.0
84.0	267.0
85.0	270.0
92.0	312.0
77.0	154.0
98.0	157.0
95.0	349.0
94.0	78.0
84.0	48.0
85.0	243.0
81.0	346.0
96.0	58.0
94.0	41.0
99.0	280.0
88.0	164.0
